# Supplementary material for: C-Methyl­calix[4]resorcinarene–1,4-bis­(pyridin-3-yl)-2,3-diaza-1,3-butadiene (1/2)
Source: Acta Crystallogr Sect E Struct Rep Online. 2012 Jan 7;68(Pt 2):o261–2. doi: 10.1107/S1600536811054717 (PMC3274953; doi:10.1107/S1600536811054717)
Supplement: Supplementary file 1 [file e-68-0o261-sup1.cif]

##############################################################################
#                                                                            #
# This CIF contains the data in a paper accepted for publication in          #
# Acta Crystallographica Section E. It conforms to the requirements of       #
# Notes for Authors for Acta Crystallographica Section E, and has been       #
# peer reviewed under the auspices of the IUCr Commission on Journals.       #
#                                                                            #
# Full details of the Crystallographic Information File format               #
# are given in the paper "The Crystallographic Information File (CIF):       #
# a New Standard Archive File for Crystallography" by S. R. Hall, F. H.      #
# Allen and I. D. Brown [Acta Cryst. (1991), A47, 655-685].                  #
#                                                                            #
# The current version of the core CIF dictionary is obtainable from          #
# ftp://ftp.iucr.org/pub/cif_core.dic.                                       #
#                                                                            #
# Software is freely available for graphical display of the structure(s)     #
# in this CIF. For information consult the CIF software page                 #
# http://www.iucr.org/resources/cif/software.                                #
#                                                                            #
# This file may be used for bona fide research purposes within the           #
# scientific community so long as proper attribution is given to the journal # 
# article from which it was obtained.                                        #
#                                                                            #
##############################################################################
data_I
_audit_creation_method     SHELXL-97
_chemical_name_systematic
;
2,9,15,22-tetramethylpentacyclo[21.3.1.1^10,14^.0^3,8^.0^16,21^]octacosa-
1(27),3(8),4,6,10(28),11,13,16,18,20,23,25-dodecaen-
5,6,11,13,18,19,24,26-octol--1,4-bis(pyridin-3-yl)-2,3-diaza-1,3-butadiene (1/2)
;
_chemical_name_common
;
<i>C</i>-Methylcalix[4]resorcinarene--1,4-bis(pyridin-3-yl)-2,3-diaza-
1,3-butadiene (1/2)
;
_chemical_formula_moiety     '2(C12 H10 N4), C32 H32 O8'
_chemical_formula_sum     'C56 H52 N8 O8'
_chemical_formula_iupac     '2C12 H10 N4, C32 H32 O8'
_chemical_formula_weight     965.06
_chemical_melting_point     ?
_symmetry_cell_setting     monoclinic
_symmetry_space_group_name_H-M     'P 21/c'
_symmetry_space_group_name_Hall     '-P 2ybc'
loop_
    _symmetry_equiv_pos_as_xyz
    'x, y, z'
    '-x, y+1/2, -z+1/2'
    '-x, -y, -z'
    'x, -y-1/2, z-1/2'
_cell_length_a     12.2998(10)
_cell_length_b     26.232(2)
_cell_length_c     16.1097(13)
_cell_angle_alpha     90.00
_cell_angle_beta     109.324(2)
_cell_angle_gamma     90.00
_cell_volume     4904.9(7)
_cell_formula_units_Z     4
_cell_measurement_reflns_used     280
_cell_measurement_theta_min     5
_cell_measurement_theta_max     30
_cell_measurement_temperature     173.00(10)
_exptl_crystal_description     block
_exptl_crystal_colour     yellow
_exptl_crystal_size_max     0.35
_exptl_crystal_size_mid     0.20
_exptl_crystal_size_min     0.15
_exptl_crystal_density_diffrn     1.307
_exptl_crystal_density_meas     ?
_exptl_crystal_density_method     'not measured'
_exptl_crystal_F_000     2032
_exptl_absorpt_coefficient_mu     0.089
_exptl_absorpt_correction_type     multi-scan
_exptl_absorpt_process_details     '(SADABS; Sheldrick, 1996)'
_exptl_absorpt_correction_T_min     0.9695
_exptl_absorpt_correction_T_max     0.9868
_exptl_special_details     ?
_diffrn_ambient_temperature     173.00(10)
_diffrn_radiation_type     MoK\a
_diffrn_radiation_wavelength     0.71070
_diffrn_radiation_source     'fine-focus sealed tube'
_diffrn_radiation_monochromator     graphite
_diffrn_measurement_device_type     'Bruker Kappa APEX CCD'
_diffrn_measurement_method     '\f and \w scans'
_diffrn_detector_area_resol_mean     ?
_diffrn_reflns_number     58266
_diffrn_reflns_av_R_equivalents     0.0576
_diffrn_reflns_av_sigmaI/netI     0.0465
_diffrn_reflns_theta_min     1.55
_diffrn_reflns_theta_max     28.76
_diffrn_reflns_theta_full     28.76
_diffrn_measured_fraction_theta_max     0.998
_diffrn_measured_fraction_theta_full     0.998
_diffrn_reflns_limit_h_min     -16
_diffrn_reflns_limit_h_max     16
_diffrn_reflns_limit_k_min     -35
_diffrn_reflns_limit_k_max     35
_diffrn_reflns_limit_l_min     -21
_diffrn_reflns_limit_l_max     21
_diffrn_standards_number     0
_diffrn_standards_interval_count     ?
_diffrn_standards_interval_time     ?
_diffrn_standards_decay_%     ?
_refine_special_details
;
Refinement of <i>F</i>^2^ against ALL reflections. The weighted <i>R</i>-factor
<i>wR</i> and goodness of fit <i>S</i> are based on <i>F</i>^2^, conventional
<i>R</i>-factors <i>R</i> are based on <i>F</i>, with <i>F</i> set to zero for
negative <i>F</i>^2^. The threshold expression of <i>F</i>^2^ >
\s(<i>F</i>^2^) is used only for calculating <i>R</i>-factors(gt) <i>etc</i>.
and is not relevant to the choice of reflections for refinement.
<i>R</i>-factors based on <i>F</i>^2^ are statistically about twice as large
as those based on <i>F</i>, and <i>R</i>- factors based on ALL data will be
even larger.
;
_reflns_number_total     12755
_reflns_number_gt     7952
_reflns_threshold_expression     I>2sigma(I)
_refine_ls_structure_factor_coef     Fsqd
_refine_ls_matrix_type     full
_refine_ls_R_factor_all     0.0935
_refine_ls_R_factor_gt     0.0504
_refine_ls_wR_factor_gt     0.1157
_refine_ls_wR_factor_ref     0.1308
_refine_ls_goodness_of_fit_ref     1.022
_refine_ls_restrained_S_all     1.022
_refine_ls_number_reflns     12755
_refine_ls_number_parameters     656
_refine_ls_number_restraints     0
_refine_ls_hydrogen_treatment     constr
_refine_ls_weighting_scheme     calc
_refine_ls_weighting_details
         'calc w=1/[\s^2^(Fo^2^)+(0.0601P)^2^+0.3967P] where P=(Fo^2^+2Fc^2^)/3'
_atom_sites_solution_hydrogens     geom
_atom_sites_solution_primary     direct
_atom_sites_solution_secondary     difmap
_refine_ls_shift/su_max     0.000
_refine_ls_shift/su_mean     0.000
_refine_diff_density_max     0.269
_refine_diff_density_min     -0.237
_refine_ls_extinction_method     none
_refine_ls_extinction_coef     ?
loop_
    _atom_type_symbol
    _atom_type_description
    _atom_type_scat_dispersion_real
    _atom_type_scat_dispersion_imag
    _atom_type_scat_source
    'C' 'C' 0.0033 0.0016
                         'International Tables Vol C Tables 4.2.6.8 and 6.1.1.4'
    'H' 'H' 0.0000 0.0000
                         'International Tables Vol C Tables 4.2.6.8 and 6.1.1.4'
    'N' 'N' 0.0061 0.0033
                         'International Tables Vol C Tables 4.2.6.8 and 6.1.1.4'
    'O' 'O' 0.0106 0.0060
                         'International Tables Vol C Tables 4.2.6.8 and 6.1.1.4'
_computing_data_collection     'SMART (Bruker, 2003)'
_computing_cell_refinement     'SAINT (Bruker, 2003)'
_computing_data_reduction     'SAINT (Bruker, 2003)'
_computing_structure_solution     'SHELXS97 (Sheldrick, 2008)'
_computing_structure_refinement     'SHELXL97 (Sheldrick, 2008)'
_computing_molecular_graphics     'ATOMS (Dowty, 1999)'
_computing_publication_material     'SHELXL97 (Sheldrick, 2008)'
loop_
    _atom_site_type_symbol
    _atom_site_label
    _atom_site_fract_x
    _atom_site_fract_y
    _atom_site_fract_z
    _atom_site_U_iso_or_equiv
    _atom_site_adp_type
    _atom_site_calc_flag
    _atom_site_refinement_flags
    _atom_site_occupancy
    _atom_site_symmetry_multiplicity
    _atom_site_disorder_assembly
    _atom_site_disorder_group
    O O1 0.11346(13) 0.10695(5) -0.29351(8) 0.0452(3) Uani d . 1 1 . .
    H H1 0.0785 0.1339 -0.2898 0.054 Uiso calc R 1 1 . .
    O O2 0.14016(10) 0.09443(4) 0.01170(8) 0.0317(3) Uani d . 1 1 . .
    H H2 0.1311 0.1262 0.0079 0.038 Uiso calc R 1 1 . .
    O O3 0.06394(11) -0.04247(5) -0.00563(10) 0.0460(3) Uani d . 1 1 . .
    H H3 0.0035 -0.0591 -0.0118 0.055 Uiso calc R 1 1 . .
    O O4 0.21608(10) -0.21043(4) 0.02754(8) 0.0331(3) Uani d . 1 1 . .
    H H4 0.2786 -0.2265 0.0467 0.040 Uiso calc R 1 1 . .
    O O5 0.40391(11) -0.28018(4) 0.03273(7) 0.0354(3) Uani d . 1 1 . .
    H H5 0.3820 -0.3103 0.0188 0.042 Uiso calc R 1 1 . .
    O O6 0.33853(11) -0.27263(4) -0.27806(7) 0.0363(3) Uani d . 1 1 . .
    H H6 0.3226 -0.3034 -0.2735 0.054 Uiso calc R 1 1 . .
    O O7 0.15451(11) -0.19612(4) -0.34688(9) 0.0405(3) Uani d . 1 1 . .
    H H7 0.2145 -0.2140 -0.3330 0.049 Uiso calc R 1 1 . .
    O O8 0.02134(10) -0.02744(5) -0.33701(9) 0.0409(3) Uani d . 1 1 . .
    H H8 -0.0220 -0.0375 -0.3095 0.049 Uiso calc R 1 1 . .
    C C1 0.24240(14) 0.01166(6) -0.12715(10) 0.0267(3) Uani d . 1 1 . .
    H H1A 0.2817 -0.0199 -0.1227 0.032 Uiso calc R 1 1 . .
    C C2 0.20718(14) 0.03655(6) -0.20799(10) 0.0273(3) Uani d . 1 1 . .
    C C3 0.14939(14) 0.08289(6) -0.21349(11) 0.0295(4) Uani d . 1 1 . .
    C C4 0.12804(14) 0.10278(6) -0.14037(11) 0.0299(4) Uani d . 1 1 . .
    H H4A 0.0886 0.1343 -0.1447 0.036 Uiso calc R 1 1 . .
    C C5 0.16409(13) 0.07667(6) -0.06111(11) 0.0257(3) Uani d . 1 1 . .
    C C6 0.22321(13) 0.03049(6) -0.05246(10) 0.0251(3) Uani d . 1 1 . .
    C C7 0.27180(15) 0.00482(6) 0.03648(10) 0.0289(4) Uani d . 1 1 . .
    H H7A 0.2234 0.0161 0.0722 0.035 Uiso calc R 1 1 . .
    C C8 0.39287(17) 0.02532(6) 0.08243(12) 0.0403(4) Uani d . 1 1 . .
    H H8A 0.4437 0.0148 0.0498 0.048 Uiso calc R 1 1 . .
    H H8B 0.4223 0.0117 0.1424 0.048 Uiso calc R 1 1 . .
    H H8C 0.3905 0.0626 0.0846 0.048 Uiso calc R 1 1 . .
    C C9 0.35759(14) -0.08547(6) 0.04637(10) 0.0258(3) Uani d . 1 1 . .
    H H9 0.4319 -0.0709 0.0586 0.031 Uiso calc R 1 1 . .
    C C10 0.26378(14) -0.05285(6) 0.03113(10) 0.0263(3) Uani d . 1 1 . .
    C C11 0.15494(15) -0.07511(6) 0.01108(11) 0.0311(4) Uani d . 1 1 . .
    C C12 0.14228(15) -0.12767(6) 0.01046(11) 0.0319(4) Uani d . 1 1 . .
    H H12 0.0679 -0.1423 -0.0022 0.038 Uiso calc R 1 1 . .
    C C13 0.23827(14) -0.15883(6) 0.02831(10) 0.0267(3) Uani d . 1 1 . .
    C C14 0.34808(14) -0.13859(6) 0.04461(10) 0.0241(3) Uani d . 1 1 . .
    C C15 0.44978(13) -0.17430(6) 0.05513(10) 0.0254(3) Uani d . 1 1 . .
    H H15 0.4489 -0.2006 0.0999 0.031 Uiso calc R 1 1 . .
    C C16 0.56767(15) -0.14822(7) 0.08735(11) 0.0340(4) Uani d . 1 1 . .
    H H16A 0.6282 -0.1736 0.0927 0.041 Uiso calc R 1 1 . .
    H H16B 0.5792 -0.1325 0.1448 0.041 Uiso calc R 1 1 . .
    H H16C 0.5711 -0.1219 0.0451 0.041 Uiso calc R 1 1 . .
    C C17 0.42627(13) -0.17562(6) -0.10809(10) 0.0243(3) Uani d . 1 1 . .
    H H17 0.4426 -0.1401 -0.1034 0.029 Uiso calc R 1 1 . .
    C C18 0.42989(13) -0.20196(6) -0.03196(10) 0.0241(3) Uani d . 1 1 . .
    C C19 0.40501(14) -0.25408(6) -0.04049(10) 0.0257(3) Uani d . 1 1 . .
    C C20 0.37761(14) -0.27811(6) -0.12184(10) 0.0277(3) Uani d . 1 1 . .
    H H20 0.3620 -0.3137 -0.1265 0.033 Uiso calc R 1 1 . .
    C C21 0.37305(14) -0.25029(6) -0.19626(10) 0.0276(3) Uani d . 1 1 . .
    C C22 0.40007(13) -0.19834(6) -0.19061(10) 0.0244(3) Uani d . 1 1 . .
    C C23 0.39568(14) -0.16694(6) -0.27175(10) 0.0266(3) Uani d . 1 1 . .
    H H23 0.3775 -0.1911 -0.3225 0.032 Uiso calc R 1 1 . .
    C C24 0.51371(15) -0.14370(7) -0.26115(12) 0.0332(4) Uani d . 1 1 . .
    H H24A 0.5091 -0.1239 -0.3138 0.040 Uiso calc R 1 1 . .
    H H24B 0.5706 -0.1710 -0.2533 0.040 Uiso calc R 1 1 . .
    H H24C 0.5370 -0.1213 -0.2095 0.040 Uiso calc R 1 1 . .
    C C25 0.31351(14) -0.07589(6) -0.28032(10) 0.0263(3) Uani d . 1 1 . .
    H H25 0.3901 -0.0631 -0.2603 0.032 Uiso calc R 1 1 . .
    C C26 0.29752(14) -0.12852(6) -0.29279(10) 0.0261(3) Uani d . 1 1 . .
    C C27 0.18376(15) -0.14597(6) -0.32558(11) 0.0298(4) Uani d . 1 1 . .
    C C28 0.09198(15) -0.11258(7) -0.34000(11) 0.0336(4) Uani d . 1 1 . .
    H H28 0.0152 -0.1250 -0.3616 0.040 Uiso calc R 1 1 . .
    C C29 0.11217(14) -0.06108(6) -0.32294(11) 0.0302(4) Uani d . 1 1 . .
    C C30 0.22337(14) -0.04121(6) -0.29563(10) 0.0259(3) Uani d . 1 1 . .
    C C31 0.23665(14) 0.01636(6) -0.28613(10) 0.0279(3) Uani d . 1 1 . .
    H H31 0.1798 0.0316 -0.3400 0.033 Uiso calc R 1 1 . .
    C C32 0.35513(15) 0.03607(7) -0.28153(11) 0.0328(4) Uani d . 1 1 . .
    H H32A 0.3548 0.0734 -0.2812 0.039 Uiso calc R 1 1 . .
    H H32B 0.3736 0.0239 -0.3328 0.039 Uiso calc R 1 1 . .
    H H32C 0.4131 0.0236 -0.2276 0.039 Uiso calc R 1 1 . .
    N N1A 0.14443(13) 0.19726(5) 0.01693(10) 0.0358(3) Uani d . 1 1 . .
    N N2A 0.21252(14) 0.38510(6) -0.00459(11) 0.0439(4) Uani d . 1 1 . .
    N N3A 0.27335(15) 0.43125(6) -0.00072(11) 0.0439(4) Uani d . 1 1 . .
    N N4A 0.32909(19) 0.62157(6) -0.00347(11) 0.0517(5) Uani d . 1 1 . .
    C C1A 0.07431(16) 0.23736(7) -0.00830(13) 0.0408(4) Uani d . 1 1 . .
    H H1A1 -0.0064 0.2314 -0.0295 0.049 Uiso calc R 1 1 . .
    C C2A 0.11289(16) 0.28689(7) -0.00523(14) 0.0422(5) Uani d . 1 1 . .
    H H2A 0.0598 0.3143 -0.0230 0.051 Uiso calc R 1 1 . .
    C C3A 0.23069(16) 0.29589(7) 0.02429(13) 0.0380(4) Uani d . 1 1 . .
    C C4A 0.30385(17) 0.25468(7) 0.05267(14) 0.0468(5) Uani d . 1 1 . .
    H H4A1 0.3849 0.2594 0.0751 0.056 Uiso calc R 1 1 . .
    C C5A 0.25681(16) 0.20659(7) 0.04773(14) 0.0436(5) Uani d . 1 1 . .
    H H5A 0.3077 0.1785 0.0675 0.052 Uiso calc R 1 1 . .
    C C6A 0.27847(18) 0.34750(7) 0.02479(14) 0.0447(5) Uani d . 1 1 . .
    H H6A 0.3595 0.3526 0.0474 0.054 Uiso calc R 1 1 . .
    C C7A 0.2177(2) 0.61136(8) -0.02188(14) 0.0559(6) Uani d . 1 1 . .
    H H7A1 0.1653 0.6391 -0.0325 0.067 Uiso calc R 1 1 . .
    C C8A 0.1737(2) 0.56213(7) -0.02647(13) 0.0488(5) Uani d . 1 1 . .
    H H8A1 0.0932 0.5566 -0.0410 0.059 Uiso calc R 1 1 . .
    C C9A 0.24915(18) 0.52175(7) -0.00953(11) 0.0393(4) Uani d . 1 1 . .
    C C10A 0.36571(19) 0.53196(7) 0.00988(13) 0.0436(5) Uani d . 1 1 . .
    H H10A 0.4203 0.5050 0.0219 0.052 Uiso calc R 1 1 . .
    C C11A 0.4010(2) 0.58211(7) 0.01135(14) 0.0500(5) Uani d . 1 1 . .
    H H11A 0.4807 0.5887 0.0236 0.060 Uiso calc R 1 1 . .
    C C12A 0.20629(18) 0.46912(7) -0.01125(11) 0.0393(4) Uani d . 1 1 . .
    H H12A 0.1268 0.4635 -0.0204 0.047 Uiso calc R 1 1 . .
    N N1B 0.27941(14) 0.62678(6) -0.25762(10) 0.0405(4) Uani d . 1 1 . .
    N N2B 0.14281(15) 0.44397(6) -0.25308(12) 0.0502(4) Uani d . 1 1 . .
    N N3B 0.15395(15) 0.39050(6) -0.25003(12) 0.0483(4) Uani d . 1 1 . .
    N N4B 0.03932(16) 0.20584(6) -0.28645(12) 0.0506(4) Uani d . 1 1 . .
    C C1B 0.17541(19) 0.60616(8) -0.27661(16) 0.0539(5) Uani d . 1 1 . .
    H H1B 0.1106 0.6283 -0.2945 0.065 Uiso calc R 1 1 . .
    C C2B 0.15533(18) 0.55428(8) -0.27192(15) 0.0501(5) Uani d . 1 1 . .
    H H2B 0.0790 0.5415 -0.2870 0.060 Uiso calc R 1 1 . .
    C C3B 0.24791(15) 0.52183(7) -0.24516(11) 0.0339(4) Uani d . 1 1 . .
    C C4B 0.35582(17) 0.54304(8) -0.22410(14) 0.0455(5) Uani d . 1 1 . .
    H H4B 0.4222 0.5219 -0.2045 0.055 Uiso calc R 1 1 . .
    C C5B 0.36766(18) 0.59495(8) -0.23147(13) 0.0456(5) Uani d . 1 1 . .
    H H5B 0.4432 0.6086 -0.2170 0.055 Uiso calc R 1 1 . .
    C C6B 0.23676(17) 0.46610(7) -0.24210(12) 0.0395(4) Uani d . 1 1 . .
    H H6B 0.3041 0.4459 -0.2313 0.047 Uiso calc R 1 1 . .
    C C7B -0.05398(19) 0.23441(7) -0.31747(13) 0.0461(5) Uani d . 1 1 . .
    H H7B -0.1265 0.2178 -0.3401 0.055 Uiso calc R 1 1 . .
    C C8B -0.05192(17) 0.28715(7) -0.31876(13) 0.0419(4) Uani d . 1 1 . .
    H H8B1 -0.1214 0.3060 -0.3417 0.050 Uiso calc R 1 1 . .
    C C9B 0.05244(17) 0.31199(7) -0.28629(12) 0.0390(4) Uani d . 1 1 . .
    C C10B 0.15124(19) 0.28258(8) -0.25297(16) 0.0556(6) Uani d . 1 1 . .
    H H10B 0.2248 0.2981 -0.2293 0.067 Uiso calc R 1 1 . .
    C C11B 0.1400(2) 0.23020(8) -0.25510(17) 0.0625(6) Uani d . 1 1 . .
    H H11B 0.2080 0.2103 -0.2329 0.075 Uiso calc R 1 1 . .
    C C12B 0.05814(18) 0.36805(7) -0.28603(13) 0.0423(4) Uani d . 1 1 . .
    H H12B -0.0097 0.3875 -0.3127 0.051 Uiso calc R 1 1 . .
loop_
    _atom_site_aniso_label
    _atom_site_aniso_U_11
    _atom_site_aniso_U_22
    _atom_site_aniso_U_33
    _atom_site_aniso_U_12
    _atom_site_aniso_U_13
    _atom_site_aniso_U_23
    O1 0.0656(9) 0.0323(7) 0.0369(7) 0.0184(6) 0.0157(6) 0.0106(5)
    O2 0.0408(7) 0.0189(5) 0.0403(7) 0.0030(5) 0.0202(6) -0.0016(5)
    O3 0.0388(7) 0.0284(6) 0.0798(10) 0.0093(6) 0.0316(7) 0.0106(7)
    O4 0.0359(7) 0.0212(6) 0.0434(7) 0.0006(5) 0.0146(6) 0.0036(5)
    O5 0.0568(8) 0.0202(6) 0.0310(6) -0.0032(5) 0.0169(6) 0.0010(5)
    O6 0.0541(8) 0.0264(6) 0.0296(6) -0.0084(5) 0.0156(6) -0.0074(5)
    O7 0.0345(7) 0.0301(6) 0.0522(8) -0.0040(5) 0.0079(6) -0.0088(6)
    O8 0.0293(7) 0.0399(7) 0.0523(8) 0.0054(5) 0.0117(6) 0.0030(6)
    C1 0.0295(8) 0.0205(7) 0.0301(8) 0.0030(6) 0.0097(7) 0.0013(6)
    C2 0.0285(8) 0.0242(8) 0.0294(8) -0.0015(6) 0.0099(7) 0.0012(6)
    C3 0.0308(9) 0.0238(8) 0.0319(9) 0.0010(7) 0.0078(7) 0.0044(7)
    C4 0.0302(9) 0.0195(8) 0.0397(9) 0.0042(6) 0.0110(7) 0.0021(7)
    C5 0.0245(8) 0.0214(8) 0.0323(8) -0.0037(6) 0.0111(7) -0.0028(6)
    C6 0.0270(8) 0.0204(8) 0.0289(8) -0.0013(6) 0.0104(7) 0.0011(6)
    C7 0.0416(10) 0.0190(7) 0.0281(8) 0.0031(7) 0.0145(7) 0.0001(6)
    C8 0.0528(12) 0.0236(8) 0.0350(9) 0.0012(8) 0.0019(8) -0.0025(7)
    C9 0.0333(9) 0.0231(8) 0.0221(8) -0.0012(6) 0.0106(7) -0.0007(6)
    C10 0.0379(9) 0.0196(7) 0.0247(8) 0.0026(6) 0.0147(7) 0.0008(6)
    C11 0.0357(9) 0.0263(8) 0.0368(9) 0.0076(7) 0.0193(8) 0.0058(7)
    C12 0.0308(9) 0.0268(8) 0.0424(10) -0.0001(7) 0.0178(8) 0.0037(7)
    C13 0.0356(9) 0.0212(8) 0.0270(8) 0.0010(7) 0.0151(7) 0.0018(6)
    C14 0.0318(9) 0.0210(7) 0.0205(7) 0.0020(6) 0.0102(6) -0.0006(6)
    C15 0.0305(9) 0.0211(7) 0.0241(8) 0.0024(6) 0.0081(7) 0.0001(6)
    C16 0.0317(9) 0.0311(9) 0.0339(9) 0.0021(7) 0.0037(7) -0.0057(7)
    C17 0.0249(8) 0.0191(7) 0.0301(8) 0.0000(6) 0.0106(7) -0.0015(6)
    C18 0.0245(8) 0.0210(7) 0.0264(8) 0.0013(6) 0.0078(6) -0.0022(6)
    C19 0.0281(8) 0.0216(7) 0.0293(8) 0.0009(6) 0.0120(7) 0.0019(6)
    C20 0.0323(9) 0.0196(7) 0.0328(9) -0.0027(6) 0.0128(7) -0.0036(6)
    C21 0.0286(8) 0.0261(8) 0.0292(8) -0.0008(6) 0.0113(7) -0.0050(7)
    C22 0.0255(8) 0.0223(8) 0.0272(8) 0.0008(6) 0.0110(6) -0.0007(6)
    C23 0.0296(9) 0.0263(8) 0.0250(8) -0.0007(7) 0.0107(7) -0.0015(6)
    C24 0.0330(9) 0.0336(9) 0.0365(9) 0.0020(7) 0.0162(8) 0.0043(7)
    C25 0.0268(8) 0.0291(8) 0.0229(8) -0.0032(7) 0.0081(6) -0.0003(6)
    C26 0.0291(9) 0.0286(8) 0.0218(7) -0.0009(7) 0.0103(7) 0.0000(6)
    C27 0.0331(9) 0.0277(8) 0.0279(8) -0.0040(7) 0.0091(7) -0.0026(7)
    C28 0.0268(9) 0.0358(9) 0.0363(9) -0.0059(7) 0.0078(7) -0.0043(7)
    C29 0.0275(9) 0.0331(9) 0.0286(8) 0.0027(7) 0.0074(7) 0.0008(7)
    C30 0.0295(8) 0.0283(8) 0.0201(7) -0.0006(7) 0.0083(6) 0.0012(6)
    C31 0.0299(9) 0.0283(8) 0.0243(8) 0.0017(7) 0.0076(7) 0.0028(6)
    C32 0.0345(9) 0.0324(9) 0.0324(9) -0.0022(7) 0.0125(7) 0.0007(7)
    N1A 0.0351(8) 0.0252(7) 0.0471(9) 0.0007(6) 0.0135(7) -0.0001(6)
    N2A 0.0497(10) 0.0269(8) 0.0513(10) -0.0109(7) 0.0114(8) 0.0013(7)
    N3A 0.0572(11) 0.0279(8) 0.0475(9) -0.0143(7) 0.0187(8) -0.0026(7)
    N4A 0.0927(15) 0.0297(9) 0.0385(9) -0.0161(9) 0.0297(10) -0.0029(7)
    C1A 0.0326(10) 0.0284(9) 0.0562(12) -0.0025(7) 0.0077(9) 0.0045(8)
    C2A 0.0360(10) 0.0258(9) 0.0596(12) 0.0015(8) 0.0089(9) 0.0086(8)
    C3A 0.0380(10) 0.0268(9) 0.0488(11) -0.0049(8) 0.0138(9) -0.0001(8)
    C4A 0.0304(10) 0.0352(10) 0.0732(15) -0.0016(8) 0.0149(10) -0.0002(10)
    C5A 0.0373(11) 0.0284(9) 0.0651(13) 0.0064(8) 0.0168(10) 0.0014(9)
    C6A 0.0413(11) 0.0332(10) 0.0588(13) -0.0107(9) 0.0156(10) -0.0014(9)
    C7A 0.0887(18) 0.0316(10) 0.0429(12) 0.0000(11) 0.0156(12) 0.0044(9)
    C8A 0.0651(14) 0.0350(10) 0.0392(11) -0.0058(10) 0.0077(10) 0.0035(8)
    C9A 0.0636(13) 0.0294(9) 0.0247(8) -0.0105(9) 0.0144(8) -0.0008(7)
    C10A 0.0638(13) 0.0319(10) 0.0436(11) -0.0101(9) 0.0293(10) -0.0046(8)
    C11A 0.0759(15) 0.0383(11) 0.0483(12) -0.0198(11) 0.0373(11) -0.0082(9)
    C12A 0.0524(12) 0.0303(9) 0.0299(9) -0.0108(8) 0.0063(8) 0.0018(7)
    N1B 0.0511(10) 0.0342(8) 0.0365(8) -0.0075(7) 0.0148(7) -0.0088(7)
    N2B 0.0474(10) 0.0333(9) 0.0703(12) -0.0018(8) 0.0201(9) -0.0022(8)
    N3B 0.0518(11) 0.0337(9) 0.0628(11) -0.0028(8) 0.0234(9) 0.0024(8)
    N4B 0.0536(11) 0.0340(9) 0.0602(11) 0.0045(8) 0.0133(9) 0.0084(8)
    C1B 0.0445(12) 0.0370(11) 0.0728(15) 0.0027(9) 0.0093(11) -0.0009(10)
    C2B 0.0384(11) 0.0377(11) 0.0697(14) -0.0058(9) 0.0117(10) 0.0001(10)
    C3B 0.0405(10) 0.0341(9) 0.0314(9) -0.0019(8) 0.0176(8) -0.0022(7)
    C4B 0.0386(11) 0.0406(11) 0.0603(13) 0.0010(9) 0.0206(10) 0.0000(9)
    C5B 0.0434(11) 0.0440(11) 0.0528(12) -0.0108(9) 0.0202(10) -0.0107(9)
    C6B 0.0422(11) 0.0371(10) 0.0442(11) 0.0017(8) 0.0212(9) 0.0031(8)
    C7B 0.0489(12) 0.0363(10) 0.0510(12) -0.0029(9) 0.0138(10) 0.0022(9)
    C8B 0.0429(11) 0.0376(10) 0.0424(11) 0.0058(8) 0.0104(9) 0.0031(8)
    C9B 0.0490(12) 0.0321(9) 0.0384(10) 0.0009(8) 0.0176(9) 0.0052(8)
    C10B 0.0423(12) 0.0409(12) 0.0794(16) -0.0018(9) 0.0145(11) 0.0071(11)
    C11B 0.0483(13) 0.0414(12) 0.0886(18) 0.0086(10) 0.0102(12) 0.0146(12)
    C12B 0.0489(12) 0.0350(10) 0.0452(11) 0.0029(9) 0.0184(9) 0.0032(8)
_geom_special_details
;
All e.s.d.'s (except the e.s.d. in the dihedral angle between two l.s. planes)
are estimated using the full covariance matrix. The cell e.s.d.'s are taken
into account individually in the estimation of e.s.d.'s in distances, angles
and torsion angles; correlations between e.s.d.'s in cell parameters are only
used when they are defined by crystal symmetry. An approximate (isotropic)
treatment of cell e.s.d.'s is used for estimating e.s.d.'s involving l.s.
planes.
;
loop_
    _geom_bond_atom_site_label_1
    _geom_bond_atom_site_label_2
    _geom_bond_site_symmetry_2
    _geom_bond_distance
    _geom_bond_publ_flag
    O1 C3 . 1.3705(19) ?
    O1 H1 . 0.8400 ?
    O2 C5 . 1.3813(19) ?
    O2 H2 . 0.8400 ?
    O3 C11 . 1.3636(19) ?
    O3 H3 . 0.8400 ?
    O4 C13 . 1.3800(18) ?
    O4 H4 . 0.8400 ?
    O5 C19 . 1.3678(18) ?
    O5 H5 . 0.8400 ?
    O6 C21 . 1.3748(18) ?
    O6 H6 . 0.8400 ?
    O7 C27 . 1.3769(19) ?
    O7 H7 . 0.8400 ?
    O8 C29 . 1.382(2) ?
    O8 H8 . 0.8400 ?
    C1 C6 . 1.391(2) ?
    C1 C2 . 1.392(2) ?
    C1 H1A . 0.9500 ?
    C2 C3 . 1.396(2) ?
    C2 C31 . 1.516(2) ?
    C3 C4 . 1.390(2) ?
    C4 C5 . 1.386(2) ?
    C4 H4A . 0.9500 ?
    C5 C6 . 1.396(2) ?
    C6 C7 . 1.516(2) ?
    C7 C10 . 1.517(2) ?
    C7 C8 . 1.525(2) ?
    C7 H7A . 1.0000 ?
    C8 H8A . 0.9800 ?
    C8 H8B . 0.9800 ?
    C8 H8C . 0.9800 ?
    C9 C10 . 1.391(2) ?
    C9 C14 . 1.398(2) ?
    C9 H9 . 0.9500 ?
    C10 C11 . 1.397(2) ?
    C11 C12 . 1.387(2) ?
    C12 C13 . 1.386(2) ?
    C12 H12 . 0.9500 ?
    C13 C14 . 1.393(2) ?
    C14 C15 . 1.527(2) ?
    C15 C18 . 1.526(2) ?
    C15 C16 . 1.530(2) ?
    C15 H15 . 1.0000 ?
    C16 H16A . 0.9800 ?
    C16 H16B . 0.9800 ?
    C16 H16C . 0.9800 ?
    C17 C22 . 1.394(2) ?
    C17 C18 . 1.395(2) ?
    C17 H17 . 0.9500 ?
    C18 C19 . 1.398(2) ?
    C19 C20 . 1.391(2) ?
    C20 C21 . 1.389(2) ?
    C20 H20 . 0.9500 ?
    C21 C22 . 1.398(2) ?
    C22 C23 . 1.531(2) ?
    C23 C26 . 1.522(2) ?
    C23 C24 . 1.531(2) ?
    C23 H23 . 1.0000 ?
    C24 H24A . 0.9800 ?
    C24 H24B . 0.9800 ?
    C24 H24C . 0.9800 ?
    C25 C30 . 1.392(2) ?
    C25 C26 . 1.400(2) ?
    C25 H25 . 0.9500 ?
    C26 C27 . 1.399(2) ?
    C27 C28 . 1.386(2) ?
    C28 C29 . 1.385(2) ?
    C28 H28 . 0.9500 ?
    C29 C30 . 1.392(2) ?
    C30 C31 . 1.521(2) ?
    C31 C32 . 1.525(2) ?
    C31 H31 . 1.0000 ?
    C32 H32A . 0.9800 ?
    C32 H32B . 0.9800 ?
    C32 H32C . 0.9800 ?
    N1A C5A . 1.328(2) ?
    N1A C1A . 1.335(2) ?
    N2A C6A . 1.265(2) ?
    N2A N3A . 1.414(2) ?
    N3A C12A . 1.266(2) ?
    N4A C7A . 1.329(3) ?
    N4A C11A . 1.331(3) ?
    C1A C2A . 1.378(2) ?
    C1A H1A1 . 0.9500 ?
    C2A C3A . 1.388(3) ?
    C2A H2A . 0.9500 ?
    C3A C4A . 1.384(3) ?
    C3A C6A . 1.475(2) ?
    C4A C5A . 1.379(3) ?
    C4A H4A1 . 0.9500 ?
    C5A H5A . 0.9500 ?
    C6A H6A . 0.9500 ?
    C7A C8A . 1.393(3) ?
    C7A H7A1 . 0.9500 ?
    C8A C9A . 1.375(3) ?
    C8A H8A1 . 0.9500 ?
    C9A C10A . 1.389(3) ?
    C9A C12A . 1.475(2) ?
    C10A C11A . 1.383(2) ?
    C10A H10A . 0.9500 ?
    C11A H11A . 0.9500 ?
    C12A H12A . 0.9500 ?
    N1B C5B . 1.323(3) ?
    N1B C1B . 1.328(3) ?
    N2B C6B . 1.252(2) ?
    N2B N3B . 1.408(2) ?
    N3B C12B . 1.273(3) ?
    N4B C7B . 1.322(3) ?
    N4B C11B . 1.335(3) ?
    C1B C2B . 1.390(3) ?
    C1B H1B . 0.9500 ?
    C2B C3B . 1.372(3) ?
    C2B H2B . 0.9500 ?
    C3B C4B . 1.374(3) ?
    C3B C6B . 1.471(2) ?
    C4B C5B . 1.379(3) ?
    C4B H4B . 0.9500 ?
    C5B H5B . 0.9500 ?
    C6B H6B . 0.9500 ?
    C7B C8B . 1.384(3) ?
    C7B H7B . 0.9500 ?
    C8B C9B . 1.379(3) ?
    C8B H8B1 . 0.9500 ?
    C9B C10B . 1.389(3) ?
    C9B C12B . 1.472(3) ?
    C10B C11B . 1.380(3) ?
    C10B H10B . 0.9500 ?
    C11B H11B . 0.9500 ?
    C12B H12B . 0.9500 ?
loop_
    _geom_angle_atom_site_label_1
    _geom_angle_atom_site_label_2
    _geom_angle_atom_site_label_3
    _geom_angle_site_symmetry_1
    _geom_angle_site_symmetry_3
    _geom_angle
    _geom_angle_publ_flag
    C3 O1 H1 . . 109.5 ?
    C5 O2 H2 . . 109.5 ?
    C11 O3 H3 . . 109.5 ?
    C13 O4 H4 . . 109.5 ?
    C19 O5 H5 . . 109.5 ?
    C21 O6 H6 . . 109.5 ?
    C27 O7 H7 . . 109.5 ?
    C29 O8 H8 . . 109.5 ?
    C6 C1 C2 . . 123.60(14) ?
    C6 C1 H1A . . 118.2 ?
    C2 C1 H1A . . 118.2 ?
    C1 C2 C3 . . 117.53(14) ?
    C1 C2 C31 . . 121.81(14) ?
    C3 C2 C31 . . 120.54(14) ?
    O1 C3 C4 . . 122.11(14) ?
    O1 C3 C2 . . 117.35(14) ?
    C4 C3 C2 . . 120.52(15) ?
    C5 C4 C3 . . 120.16(14) ?
    C5 C4 H4A . . 119.9 ?
    C3 C4 H4A . . 119.9 ?
    O2 C5 C4 . . 121.49(14) ?
    O2 C5 C6 . . 117.28(14) ?
    C4 C5 C6 . . 121.20(14) ?
    C1 C6 C5 . . 116.98(14) ?
    C1 C6 C7 . . 122.22(14) ?
    C5 C6 C7 . . 120.62(14) ?
    C6 C7 C10 . . 113.06(13) ?
    C6 C7 C8 . . 108.58(13) ?
    C10 C7 C8 . . 114.46(14) ?
    C6 C7 H7A . . 106.8 ?
    C10 C7 H7A . . 106.8 ?
    C8 C7 H7A . . 106.8 ?
    C7 C8 H8A . . 109.5 ?
    C7 C8 H8B . . 109.5 ?
    H8A C8 H8B . . 109.5 ?
    C7 C8 H8C . . 109.5 ?
    H8A C8 H8C . . 109.5 ?
    H8B C8 H8C . . 109.5 ?
    C10 C9 C14 . . 123.40(15) ?
    C10 C9 H9 . . 118.3 ?
    C14 C9 H9 . . 118.3 ?
    C9 C10 C11 . . 117.32(14) ?
    C9 C10 C7 . . 124.67(15) ?
    C11 C10 C7 . . 118.00(14) ?
    O3 C11 C12 . . 122.67(15) ?
    O3 C11 C10 . . 116.38(14) ?
    C12 C11 C10 . . 120.93(15) ?
    C13 C12 C11 . . 119.92(16) ?
    C13 C12 H12 . . 120.0 ?
    C11 C12 H12 . . 120.0 ?
    O4 C13 C12 . . 115.10(14) ?
    O4 C13 C14 . . 123.51(14) ?
    C12 C13 C14 . . 121.38(14) ?
    C13 C14 C9 . . 116.94(14) ?
    C13 C14 C15 . . 119.66(13) ?
    C9 C14 C15 . . 123.33(14) ?
    C18 C15 C14 . . 108.28(12) ?
    C18 C15 C16 . . 111.73(13) ?
    C14 C15 C16 . . 114.39(13) ?
    C18 C15 H15 . . 107.4 ?
    C14 C15 H15 . . 107.4 ?
    C16 C15 H15 . . 107.4 ?
    C15 C16 H16A . . 109.5 ?
    C15 C16 H16B . . 109.5 ?
    H16A C16 H16B . . 109.5 ?
    C15 C16 H16C . . 109.5 ?
    H16A C16 H16C . . 109.5 ?
    H16B C16 H16C . . 109.5 ?
    C22 C17 C18 . . 123.82(14) ?
    C22 C17 H17 . . 118.1 ?
    C18 C17 H17 . . 118.1 ?
    C17 C18 C19 . . 117.11(14) ?
    C17 C18 C15 . . 121.42(13) ?
    C19 C18 C15 . . 121.26(14) ?
    O5 C19 C20 . . 121.14(13) ?
    O5 C19 C18 . . 117.98(13) ?
    C20 C19 C18 . . 120.83(14) ?
    C21 C20 C19 . . 120.21(14) ?
    C21 C20 H20 . . 119.9 ?
    C19 C20 H20 . . 119.9 ?
    O6 C21 C20 . . 121.00(14) ?
    O6 C21 C22 . . 117.97(14) ?
    C20 C21 C22 . . 121.00(14) ?
    C17 C22 C21 . . 116.97(14) ?
    C17 C22 C23 . . 121.08(13) ?
    C21 C22 C23 . . 121.89(14) ?
    C26 C23 C22 . . 110.34(12) ?
    C26 C23 C24 . . 114.45(13) ?
    C22 C23 C24 . . 110.78(13) ?
    C26 C23 H23 . . 107.0 ?
    C22 C23 H23 . . 107.0 ?
    C24 C23 H23 . . 107.0 ?
    C23 C24 H24A . . 109.5 ?
    C23 C24 H24B . . 109.5 ?
    H24A C24 H24B . . 109.5 ?
    C23 C24 H24C . . 109.5 ?
    H24A C24 H24C . . 109.5 ?
    H24B C24 H24C . . 109.5 ?
    C30 C25 C26 . . 123.61(15) ?
    C30 C25 H25 . . 118.2 ?
    C26 C25 H25 . . 118.2 ?
    C27 C26 C25 . . 116.90(14) ?
    C27 C26 C23 . . 119.19(14) ?
    C25 C26 C23 . . 123.90(14) ?
    O7 C27 C28 . . 115.51(15) ?
    O7 C27 C26 . . 123.57(15) ?
    C28 C27 C26 . . 120.91(15) ?
    C29 C28 C27 . . 120.04(15) ?
    C29 C28 H28 . . 120.0 ?
    C27 C28 H28 . . 120.0 ?
    O8 C29 C28 . . 120.55(15) ?
    O8 C29 C30 . . 117.98(15) ?
    C28 C29 C30 . . 121.40(15) ?
    C25 C30 C29 . . 116.94(15) ?
    C25 C30 C31 . . 125.33(14) ?
    C29 C30 C31 . . 117.72(14) ?
    C2 C31 C30 . . 112.53(13) ?
    C2 C31 C32 . . 109.18(13) ?
    C30 C31 C32 . . 114.24(13) ?
    C2 C31 H31 . . 106.8 ?
    C30 C31 H31 . . 106.8 ?
    C32 C31 H31 . . 106.8 ?
    C31 C32 H32A . . 109.5 ?
    C31 C32 H32B . . 109.5 ?
    H32A C32 H32B . . 109.5 ?
    C31 C32 H32C . . 109.5 ?
    H32A C32 H32C . . 109.5 ?
    H32B C32 H32C . . 109.5 ?
    C5A N1A C1A . . 117.15(15) ?
    C6A N2A N3A . . 112.75(16) ?
    C12A N3A N2A . . 110.74(16) ?
    C7A N4A C11A . . 117.26(17) ?
    N1A C1A C2A . . 123.46(17) ?
    N1A C1A H1A1 . . 118.3 ?
    C2A C1A H1A1 . . 118.3 ?
    C1A C2A C3A . . 118.73(17) ?
    C1A C2A H2A . . 120.6 ?
    C3A C2A H2A . . 120.6 ?
    C4A C3A C2A . . 118.13(16) ?
    C4A C3A C6A . . 120.06(17) ?
    C2A C3A C6A . . 121.80(17) ?
    C5A C4A C3A . . 118.74(18) ?
    C5A C4A H4A1 . . 120.6 ?
    C3A C4A H4A1 . . 120.6 ?
    N1A C5A C4A . . 123.72(17) ?
    N1A C5A H5A . . 118.1 ?
    C4A C5A H5A . . 118.1 ?
    N2A C6A C3A . . 120.58(18) ?
    N2A C6A H6A . . 119.7 ?
    C3A C6A H6A . . 119.7 ?
    N4A C7A C8A . . 123.6(2) ?
    N4A C7A H7A1 . . 118.2 ?
    C8A C7A H7A1 . . 118.2 ?
    C9A C8A C7A . . 118.6(2) ?
    C9A C8A H8A1 . . 120.7 ?
    C7A C8A H8A1 . . 120.7 ?
    C8A C9A C10A . . 118.37(17) ?
    C8A C9A C12A . . 120.24(19) ?
    C10A C9A C12A . . 121.39(18) ?
    C11A C10A C9A . . 118.8(2) ?
    C11A C10A H10A . . 120.6 ?
    C9A C10A H10A . . 120.6 ?
    N4A C11A C10A . . 123.4(2) ?
    N4A C11A H11A . . 118.3 ?
    C10A C11A H11A . . 118.3 ?
    N3A C12A C9A . . 121.26(19) ?
    N3A C12A H12A . . 119.4 ?
    C9A C12A H12A . . 119.4 ?
    C5B N1B C1B . . 116.28(17) ?
    C6B N2B N3B . . 112.47(17) ?
    C12B N3B N2B . . 112.35(17) ?
    C7B N4B C11B . . 116.87(18) ?
    N1B C1B C2B . . 124.14(19) ?
    N1B C1B H1B . . 117.9 ?
    C2B C1B H1B . . 117.9 ?
    C3B C2B C1B . . 118.73(19) ?
    C3B C2B H2B . . 120.6 ?
    C1B C2B H2B . . 120.6 ?
    C2B C3B C4B . . 117.38(17) ?
    C2B C3B C6B . . 123.39(17) ?
    C4B C3B C6B . . 119.17(17) ?
    C3B C4B C5B . . 119.97(19) ?
    C3B C4B H4B . . 120.0 ?
    C5B C4B H4B . . 120.0 ?
    N1B C5B C4B . . 123.49(19) ?
    N1B C5B H5B . . 118.3 ?
    C4B C5B H5B . . 118.3 ?
    N2B C6B C3B . . 123.24(18) ?
    N2B C6B H6B . . 118.4 ?
    C3B C6B H6B . . 118.4 ?
    N4B C7B C8B . . 123.66(19) ?
    N4B C7B H7B . . 118.2 ?
    C8B C7B H7B . . 118.2 ?
    C9B C8B C7B . . 119.09(18) ?
    C9B C8B H8B1 . . 120.5 ?
    C7B C8B H8B1 . . 120.5 ?
    C8B C9B C10B . . 118.01(18) ?
    C8B C9B C12B . . 120.71(18) ?
    C10B C9B C12B . . 121.27(18) ?
    C11B C10B C9B . . 118.4(2) ?
    C11B C10B H10B . . 120.8 ?
    C9B C10B H10B . . 120.8 ?
    N4B C11B C10B . . 123.9(2) ?
    N4B C11B H11B . . 118.0 ?
    C10B C11B H11B . . 118.0 ?
    N3B C12B C9B . . 119.98(18) ?
    N3B C12B H12B . . 120.0 ?
    C9B C12B H12B . . 120.0 ?
loop_
    _geom_hbond_atom_site_label_D
    _geom_hbond_atom_site_label_H
    _geom_hbond_atom_site_label_A
    _geom_hbond_site_symmetry_A
    _geom_hbond_distance_DH
    _geom_hbond_distance_HA
    _geom_hbond_distance_DA
    _geom_hbond_angle_DHA
    O1 H1 N4B . 0.84 1.95 2.765(2) 162.3
    O2 H2 N1A . 0.84 1.87 2.6986(17) 167.3
    O3 H3 O2 3 0.84 1.99 2.8297(17) 172.4
    O4 H4 O5 . 0.84 2.15 2.9265(17) 152.7
    O5 H5 N4A 1_545 0.84 1.90 2.7338(19) 174.9
    O6 H6 N1B 1_545 0.84 1.95 2.7855(19) 175.9
    O7 H7 O6 . 0.84 2.14 2.9528(18) 162.6
    O8 H8 N2B 2_544 0.84 2.11 2.947(2) 173.8
data_global
_journal_date_recd_electronic     2011-12-07
_journal_date_accepted     2011-12-19
_journal_name_full     'Acta Crystallographica, Section E'
_journal_year     2012
_journal_volume     68
_journal_issue      2
_journal_page_first     o261
_journal_page_last     o262
_journal_paper_category     QO
_journal_paper_doi     10.1107/S1600536811054717
_journal_coeditor_code     VM2143
_publ_contact_author_name     'Konstantin A. Udachin'
_publ_contact_author_address
;
Steacie Institute for Molecular Sciences, National Research Council of Canada,
100 Sussex, Ottawa, Ontario, Canada K1A 0R6
;
_publ_contact_author_email     kostia.oudatchin@nrc-cnrc.gc.ca
_publ_contact_author_fax     ?
_publ_contact_author_phone     '1-613-993-7694'
_publ_section_title
;\
<i>C</i>-Methylcalix[4]resorcinarene--1,4-bis(pyridin-3-yl)-2,3-diaza-1,3-\
butadiene (1/2)
;
loop_
    _publ_author_name
    _publ_author_footnote
    _publ_author_address
    'Udachin, Konstantin A.' .
;
Steacie Institute for Molecular Sciences, National Research Council of Canada,
100 Sussex, Ottawa, Ontario, Canada K1A 0R6
;
    'Zaman, Md. Badruz' .
;
Steacie Institute for Molecular Sciences, National Research Council of Canada,
100 Sussex, Ottawa, Ontario, Canada K1A 0R6
and
Center of Excellence for Research in Engineering Materials,
Faculty of Engineering, King Saud University, Riyadh 11421, Saudi Arabia
;
    'Ripmeester, John A.' .
;
Steacie Institute for Molecular Sciences, National Research Council of Canada,
100 Sussex, Ottawa, Ontario, Canada K1A 0R6
;
