# Supplementary material for: C-Methyl­calix[4]resorcinarene–1,4-bis­(pyridin-3-yl)-2,3-diaza-1,3-butadiene (1/2)
Source: Acta Crystallogr Sect E Struct Rep Online. 2012 Jan 7;68(Pt 2):o261–2. doi: 10.1107/S1600536811054717 (PMC3274953; doi:10.1107/S1600536811054717)
Supplement: Supplementary file 2 [file e-68-0o261-Isup2.hkl]

# 
# h,k,l, Fc-squared, Fo-squared, sigma(Fo-squared) and status flag 
# 
data_I
_shelx_title ' zam63 in P2(1)/c' 
_shelx_refln_list_code          4 
_shelx_F_calc_maximum      692.09 
_exptl_crystal_F_000      2032.00 
_reflns_d_resolution_high  0.7386 
 
loop_ 
 _symmetry_equiv_pos_as_xyz 
 'x, y, z' 
 '-x, y+1/2, -z+1/2' 
 '-x, -y, -z' 
 'x, -y-1/2, z-1/2' 
 
_cell_length_a    12.2998 
_cell_length_b    26.2316 
_cell_length_c    16.1097 
_cell_angle_alpha  90.000 
_cell_angle_beta  109.324 
_cell_angle_gamma  90.000 
 
_shelx_F_squared_multiplier     1.000 
 
loop_ 
 _refln_index_h 
 _refln_index_k 
 _refln_index_l 
 _refln_F_squared_calc 
 _refln_F_squared_meas 
 _refln_F_squared_sigma 
 _refln_observed_status 
   1   0   0    10445.31    10380.37     49.47 o 
   2   0   0   100123.94    99620.13    466.04 o 
   3   0   0     7266.07     7575.45     62.29 o 
   4   0   0    27397.49    27431.77    342.44 o 
   5   0   0    11234.64    11600.93    158.93 o 
   6   0   0     2461.99     2837.92     59.94 o 
   7   0   0      624.68      705.86     20.35 o 
   8   0   0     2834.90     3031.89     58.57 o 
   9   0   0      796.78      812.85     28.08 o 
  10   0   0     3536.63     3314.17     69.08 o 
  11   0   0     1844.08     1820.44    155.51 o 
  12   0   0        2.03       35.40     30.23 o 
  13   0   0      384.52      362.52     53.00 o 
  14   0   0      602.70      534.44     60.71 o 
  15   0   0      140.39      149.53     47.02 o 
   1   1   0    15810.72    15093.52    195.43 o 
   2   1   0    95912.09    94945.46    508.59 o 
   3   1   0     7764.95     7987.21     88.10 o 
   4   1   0     2465.85     2312.75     17.03 o 
   5   1   0      517.71      580.52     11.50 o 
   6   1   0     8686.95     8953.55     93.38 o 
   7   1   0       26.30        0.61      8.66 o 
   8   1   0        4.73        9.80     11.66 o 
   9   1   0      890.46      965.64     22.11 o 
  10   1   0       93.00       72.80     18.53 o 
  11   1   0        0.04        7.37     17.66 o 
  12   1   0       98.52       97.21     19.80 o 
  13   1   0       87.86       71.42     36.33 o 
  14   1   0       21.47       31.82     27.88 o 
  15   1   0       10.50        5.75     30.34 o 
   0   2   0     2984.83     2223.39    287.71 o 
   1   2   0     4290.58     4250.62     33.34 o 
   2   2   0    46239.12    46707.39    232.69 o 
   3   2   0     2402.27     2516.68     32.27 o 
   4   2   0     9842.81    10004.07     45.81 o 
   5   2   0       76.56      104.89     11.39 o 
   6   2   0      186.02      166.28     10.22 o 
   7   2   0      498.96      582.65     14.28 o 
   8   2   0     2446.57     2436.84     27.66 o 
   9   2   0      562.65      541.78     18.53 o 
  10   2   0      181.70      167.21     17.80 o 
  11   2   0      406.40      335.87     22.95 o 
  12   2   0       54.18       62.78     22.28 o 
  13   2   0        1.52      -24.54     24.54 o 
  14   2   0        0.32       23.86     27.31 o 
  15   2   0       36.22       81.06     32.81 o 
   1   3   0      999.45      933.36     15.55 o 
   2   3   0      859.50      957.18     24.92 o 
   3   3   0     3432.11     3511.21     33.14 o 
   4   3   0    17447.14    18482.17     89.99 o 
   5   3   0       35.87       41.88     18.33 o 
   6   3   0      415.58      518.73     13.30 o 
   7   3   0      892.67      886.20     28.25 o 
   8   3   0      138.22      139.74     15.02 o 
   9   3   0        4.74       -1.30     12.61 o 
  10   3   0      332.30      344.89     20.05 o 
  11   3   0       42.84       11.20     15.51 o 
  12   3   0      261.06      281.52     26.61 o 
  13   3   0      129.21      124.25     28.94 o 
  14   3   0      182.89      212.14     33.32 o 
  15   3   0       14.31       24.85     30.92 o 
   0   4   0     6034.41     6133.50     35.75 o 
   1   4   0       54.33       58.73      6.82 o 
   2   4   0     1568.40     1373.17     13.89 o 
   3   4   0    15552.70    15108.08    103.54 o 
   4   4   0     5569.41     5950.92     76.19 o 
   5   4   0    10674.51    11034.76    104.16 o 
   6   4   0     7165.84     8055.52     63.27 o 
   7   4   0     3130.81     3378.46     60.07 o 
   8   4   0      879.48      900.72     20.63 o 
   9   4   0        0.68        4.50     12.63 o 
  10   4   0       85.84       68.74     14.39 o 
  11   4   0      369.20      303.37     19.93 o 
  12   4   0        1.10        3.83     17.71 o 
  13   4   0      147.63      156.86     29.76 o 
  14   4   0       67.80       92.90     30.49 o 
  15   4   0        0.76       20.96     31.57 o 
   1   5   0     2640.45     2567.48     47.88 o 
   2   5   0     4214.17     4356.95     24.21 o 
   3   5   0    16292.29    16138.21    137.21 o 
   4   5   0     3588.31     3255.79     78.24 o 
   5   5   0     1233.82     1280.55     29.92 o 
   6   5   0     2748.91     3191.68     54.42 o 
   7   5   0        1.50       10.29      9.28 o 
   8   5   0       39.10       46.87     11.98 o 
   9   5   0      127.16       99.16     14.16 o 
  10   5   0      146.12      151.28     15.55 o 
  11   5   0        1.36       -4.56     15.21 o 
  12   5   0       35.06       -4.11     17.05 o 
  13   5   0       10.47       -0.39     20.61 o 
  14   5   0       91.34      103.34     30.51 o 
  15   5   0       18.28        9.33     35.21 o 
   0   6   0    11696.64    11788.54    122.94 o 
   1   6   0    13397.83    12668.36    133.23 o 
   2   6   0      227.96      285.53      9.27 o 
   3   6   0      616.52      683.66     43.45 o 
   4   6   0    41174.42    42947.49    235.39 o 
   5   6   0     3014.52     3222.75     30.93 o 
   6   6   0     8169.60     9096.86    150.39 o 
   7   6   0      361.59      394.11     16.75 o 
   8   6   0       27.10       44.04     11.99 o 
   9   6   0      683.53      671.16     20.17 o 
  10   6   0       23.42       12.39     13.56 o 
  11   6   0        1.77        9.97     15.19 o 
  12   6   0       63.95       56.62     26.14 o 
  13   6   0      178.85      160.23     24.79 o 
  14   6   0       33.55       52.51     50.14 o 
  15   6   0        5.69       13.06     74.77 o 
   1   7   0      676.05      634.72     22.72 o 
   2   7   0    15615.34    15143.90     91.95 o 
   3   7   0     7008.08     6763.54     37.41 o 
   4   7   0      897.83     1102.86     72.74 o 
   5   7   0        8.21       -6.11     10.79 o 
   6   7   0     4688.03     4853.05     74.01 o 
   7   7   0       23.08       22.78     11.28 o 
   8   7   0      814.93      860.58     20.65 o 
   9   7   0       86.32       82.29     13.57 o 
  10   7   0      138.80      134.48     15.64 o 
  11   7   0      213.39      167.90     16.03 o 
  12   7   0        7.66       10.52     18.08 o 
  13   7   0        3.38       -2.28     20.25 o 
  14   7   0        4.08       12.62     23.65 o 
  15   7   0        0.55       31.72     32.46 o 
   0   8   0       49.68       52.04      7.39 o 
   1   8   0      814.91      813.52     25.52 o 
   2   8   0     1084.81     1138.19     23.50 o 
   3   8   0     4898.67     4907.79     31.38 o 
   4   8   0     2156.38     2190.73     23.14 o 
   5   8   0     2429.35     2607.70     35.35 o 
   6   8   0      210.41      201.21     19.13 o 
   7   8   0     1261.87     1237.38     22.53 o 
   8   8   0       17.18       30.64     12.54 o 
   9   8   0       50.63       41.57     13.33 o 
  10   8   0      712.38      649.21     21.78 o 
  11   8   0       85.82       79.18     15.31 o 
  12   8   0       22.74       34.62     17.96 o 
  13   8   0        0.41        7.48     21.95 o 
  14   8   0        0.01        6.23     23.30 o 
  15   8   0        4.98       46.19     34.13 o 
   1   9   0       65.04      161.11      9.86 o 
   2   9   0     9758.35     9668.85     79.24 o 
   3   9   0      422.70      491.21     12.15 o 
   4   9   0     9517.61    10084.83     55.40 o 
   5   9   0      712.67      703.89     17.39 o 
   6   9   0      391.07      325.19     16.91 o 
   7   9   0       33.27       44.88     11.79 o 
   8   9   0     1175.97     1185.86     23.84 o 
   9   9   0     2136.01     2091.21     31.76 o 
  10   9   0       46.58       29.16     14.10 o 
  11   9   0       33.40       44.19     14.77 o 
  12   9   0       72.62      105.39     19.53 o 
  13   9   0       25.45       -1.16     22.01 o 
  14   9   0       14.40       22.52     23.27 o 
  15   9   0        4.79       37.01     27.02 o 
   0  10   0     1805.77     1760.36     27.86 o 
   1  10   0     4580.42     5075.84     91.92 o 
   2  10   0      189.51       89.67     12.05 o 
   3  10   0     6776.56     7481.63     50.90 o 
   4  10   0     1342.52     1196.18     25.33 o 
   5  10   0      334.02      358.70     13.78 o 
   6  10   0       38.54       37.98     14.13 o 
   7  10   0     1347.49     1390.59     23.86 o 
   8  10   0      756.91      738.76     22.53 o 
   9  10   0      123.13      149.81     15.47 o 
  10  10   0      257.22      257.50     16.97 o 
  11  10   0      356.93      342.20     19.28 o 
  12  10   0        0.99       15.19     18.42 o 
  13  10   0       14.43       33.18     22.43 o 
  14  10   0       26.98      103.69     52.25 o 
  15  10   0        3.06       21.15     46.28 o 
   1  11   0     2763.03     3194.92     94.53 o 
   2  11   0     4818.94     5222.93     46.66 o 
   3  11   0      115.52       66.27     10.08 o 
   4  11   0     3273.43     3684.57     30.79 o 
   5  11   0      195.20      181.05     12.97 o 
   6  11   0      693.07      829.20     19.26 o 
   7  11   0     1256.30     1213.68     23.37 o 
   8  11   0      542.48      520.44     18.43 o 
   9  11   0      535.37      455.98     19.11 o 
  10  11   0      558.93      497.77     20.07 o 
  11  11   0       19.85       25.40     15.33 o 
  12  11   0      193.92      163.30     18.88 o 
  13  11   0        0.76        5.67     22.65 o 
  14  11   0       37.02        7.29     29.37 o 
   0  12   0    37793.68    38938.05    228.19 o 
   1  12   0    11437.85    11925.68     97.63 o 
   2  12   0     2000.60     2364.36     22.79 o 
   3  12   0      548.70      637.99     13.92 o 
   4  12   0      875.33      945.07     17.12 o 
   5  12   0      505.71      563.20     16.12 o 
   6  12   0       18.72       36.60     11.39 o 
   7  12   0     2319.33     2257.80     42.73 o 
   8  12   0       10.49        3.37     12.48 o 
   9  12   0      546.89      539.42     25.11 o 
  10  12   0       38.52       14.64     13.69 o 
  11  12   0      253.93      265.60     18.16 o 
  12  12   0      157.52      167.84     26.31 o 
  13  12   0       71.85       88.13     32.26 o 
  14  12   0      193.07      241.41     36.91 o 
   1  13   0     7420.73     8511.05    199.56 o 
   2  13   0     2687.30     3007.32     26.52 o 
   3  13   0      719.23      655.87     14.85 o 
   4  13   0        1.20       -8.36      9.44 o 
   5  13   0     1860.02     1811.28     30.90 o 
   6  13   0      264.02      265.72     14.03 o 
   7  13   0       49.69       14.17     12.41 o 
   8  13   0        5.78        4.14     12.37 o 
   9  13   0      377.57      358.16     18.08 o 
  10  13   0       82.59       73.50     14.86 o 
  11  13   0        8.14       -7.06     16.57 o 
  12  13   0      203.07      220.29     23.13 o 
  13  13   0      137.73      136.68     36.33 o 
  14  13   0        2.82      -18.44     33.59 o 
   0  14   0      168.38      172.99     15.46 o 
   1  14   0      407.17      445.43     23.25 o 
   2  14   0      335.22      354.94     13.24 o 
   3  14   0       59.86       85.85     11.17 o 
   4  14   0      439.93      398.16     12.76 o 
   5  14   0     1101.26     1041.58     30.92 o 
   6  14   0      141.65      133.75     13.96 o 
   7  14   0     1918.95     1768.66     32.38 o 
   8  14   0        2.12       -1.26     14.53 o 
   9  14   0      932.23      814.10     24.24 o 
  10  14   0      152.79      140.01     18.35 o 
  11  14   0        0.00       -9.23     23.17 o 
  12  14   0      228.23      270.42     24.51 o 
  13  14   0      121.99      166.81     34.78 o 
  14  14   0       82.21       72.65     50.01 o 
   1  15   0     1126.58     1222.11     18.10 o 
   2  15   0      454.45      476.19     13.88 o 
   3  15   0        2.30        8.24     11.43 o 
   4  15   0      204.49      206.69     10.96 o 
   5  15   0      245.39      237.00     16.65 o 
   6  15   0     2024.20     2012.32     47.18 o 
   7  15   0      273.80      215.93     18.07 o 
   8  15   0      253.72      213.03     18.65 o 
   9  15   0       53.69       51.23     16.16 o 
  10  15   0       92.09       93.50     18.27 o 
  11  15   0      160.58      154.01     24.31 o 
  12  15   0       15.84       38.25     21.02 o 
  13  15   0       14.08       33.16     30.71 o 
  14  15   0       15.72      -24.13     49.51 o 
   0  16   0     2813.24     2722.65     39.95 o 
   1  16   0       31.85       57.90     10.60 o 
   2  16   0       23.13       40.32      9.78 o 
   3  16   0        3.22       18.90     11.17 o 
   4  16   0        5.23        2.08     12.05 o 
   5  16   0     4060.60     3969.16     64.96 o 
   6  16   0      104.41      107.00     33.87 o 
   7  16   0     3001.17     2894.26     64.11 o 
   8  16   0     1025.10      961.58     35.75 o 
   9  16   0      753.36      689.08     25.50 o 
  10  16   0        8.65      -13.65     16.57 o 
  11  16   0       19.49       10.75     20.37 o 
  12  16   0       60.01       69.76     21.76 o 
  13  16   0        2.76      -33.01     38.33 o 
  14  16   0       12.97      -21.40     55.98 o 
   1  17   0        1.70       10.77      9.09 o 
   2  17   0      573.39      549.37     15.38 o 
   3  17   0      125.84      155.74     13.21 o 
   4  17   0      294.80      291.21     16.06 o 
   5  17   0     4033.36     3934.04     61.62 o 
   6  17   0     3918.33     3832.43     89.30 o 
   7  17   0        0.88      -15.60     15.60 o 
   8  17   0      364.92      387.06     21.43 o 
   9  17   0        9.83       34.72     16.29 o 
  10  17   0      357.42      333.58     22.38 o 
  11  17   0      180.10      174.75     23.60 o 
  12  17   0       85.37      114.02     22.81 o 
  13  17   0       16.47       -2.77     35.24 o 
   0  18   0     1435.81     1460.26     36.25 o 
   1  18   0      581.58      597.54     18.53 o 
   2  18   0        8.99       -7.87     10.08 o 
   3  18   0      946.80      809.67     20.51 o 
   4  18   0      139.35      110.30     15.16 o 
   5  18   0      956.79      843.89     23.85 o 
   6  18   0      288.89      253.59     22.00 o 
   7  18   0      158.28      174.40     18.07 o 
   8  18   0        0.87        9.63     15.84 o 
   9  18   0      124.13      120.69     18.33 o 
  10  18   0       49.02       54.68     18.29 o 
  11  18   0      153.18      135.28     23.21 o 
  12  18   0        9.35      -11.07     21.74 o 
  13  18   0      101.50       51.54     38.07 o 
   1  19   0      489.35      469.28     17.66 o 
   2  19   0       15.08        4.37     12.33 o 
   3  19   0       19.33       51.02     12.69 o 
   4  19   0       33.31       30.59     18.03 o 
   5  19   0      146.31      128.21     16.31 o 
   6  19   0      739.42      693.05     29.63 o 
   7  19   0      134.50      157.33     18.01 o 
   8  19   0        2.00       26.02     15.94 o 
   9  19   0       38.68       49.57     17.36 o 
  10  19   0      252.19      250.41     21.67 o 
  11  19   0       65.34       24.70     21.76 o 
  12  19   0       11.64       66.67     23.13 o 
  13  19   0        4.51       27.47     37.47 o 
   0  20   0       97.81      127.81     34.46 o 
   1  20   0      797.97      736.69     20.70 o 
   2  20   0       20.10       17.88     13.09 o 
   3  20   0     1595.95     1639.56     36.91 o 
   4  20   0       62.74       63.51     14.39 o 
   5  20   0       79.11       86.68     15.99 o 
   6  20   0       21.72       13.14     14.55 o 
   7  20   0       16.74        4.15     16.09 o 
   8  20   0       94.41       71.83     16.92 o 
   9  20   0       60.88       51.40     17.45 o 
  10  20   0       16.17       79.17     19.48 o 
  11  20   0        4.08        5.62     21.95 o 
  12  20   0        0.00       25.51     28.88 o 
   1  21   0      863.85      831.71     22.52 o 
   2  21   0     1739.64     1706.07     36.76 o 
   3  21   0       46.74       46.08     16.76 o 
   4  21   0     1892.53     1663.89     35.28 o 
   5  21   0       12.27      -16.38     16.38 o 
   6  21   0      809.80      754.99     30.97 o 
   7  21   0        4.36        9.55     14.95 o 
   8  21   0       32.38       30.08     16.96 o 
   9  21   0      298.33      314.52     22.72 o 
  10  21   0       82.24       95.32     31.95 o 
  11  21   0        0.35       14.76     22.79 o 
  12  21   0        3.20      -26.23     28.60 o 
   0  22   0     1996.44     2021.41     47.02 o 
   1  22   0      190.95      192.24     17.68 o 
   2  22   0     1655.60     1693.37     31.00 o 
   3  22   0      720.43      657.37     25.25 o 
   4  22   0     1131.71     1135.54     28.08 o 
   5  22   0      838.29      781.59     27.69 o 
   6  22   0      736.49      682.50     35.31 o 
   7  22   0      159.59      145.07     17.65 o 
   8  22   0      107.78       90.73     17.34 o 
   9  22   0       51.75       74.44     18.96 o 
  10  22   0      330.06      394.94     25.23 o 
  11  22   0       95.04      119.49     29.60 o 
  12  22   0       36.00       87.23     38.56 o 
   1  23   0       24.99       17.66     14.32 o 
   2  23   0        0.29       21.39     15.86 o 
   3  23   0      987.62      843.45     27.35 o 
   4  23   0       10.04       18.01     15.24 o 
   5  23   0       75.99       70.39     17.29 o 
   6  23   0      330.53      335.82     22.24 o 
   7  23   0      181.46      120.15     19.48 o 
   8  23   0      131.58      107.25     20.15 o 
   9  23   0        0.11       11.76     18.74 o 
  10  23   0      101.64      112.24     28.22 o 
  11  23   0        5.29       65.83     29.75 o 
   0  24   0      234.93      181.87     23.37 o 
   1  24   0      423.80      309.59     18.51 o 
   2  24   0      112.87      105.56     15.19 o 
   3  24   0      837.96      720.22     27.63 o 
   4  24   0       46.17       41.46     16.22 o 
   5  24   0      114.24      107.89     18.18 o 
   6  24   0      132.86      123.69     19.08 o 
   7  24   0       59.34       66.90     19.36 o 
   8  24   0       72.90       70.02     19.80 o 
   9  24   0        0.35       25.77     20.35 o 
  10  24   0        8.11       38.61     24.89 o 
  11  24   0       81.96       64.39     31.28 o 
   1  25   0      648.08      586.23     22.62 o 
   2  25   0      553.84      487.90     23.47 o 
   3  25   0       95.88       89.44     17.59 o 
   4  25   0      443.00      402.27     21.81 o 
   5  25   0       52.26       34.94     17.61 o 
   6  25   0       18.95       -5.42     17.23 o 
   7  25   0       69.98       60.37     19.75 o 
   8  25   0       13.90       18.03     19.50 o 
   9  25   0       33.62       26.96     20.61 o 
  10  25   0       10.08       50.96     30.80 o 
  11  25   0       57.52       67.39     31.77 o 
   0  26   0        0.30      -13.33     20.52 o 
   1  26   0      107.53       66.70     15.80 o 
   2  26   0      205.94      201.64     19.86 o 
   3  26   0        1.57        7.56     16.74 o 
   4  26   0        1.40        9.86     17.56 o 
   5  26   0        0.21       -4.03     17.45 o 
   6  26   0      485.65      443.91     25.85 o 
   7  26   0      236.32      182.55     25.92 o 
   8  26   0      342.28      409.90     26.13 o 
   9  26   0        0.09      -15.13     21.09 o 
  10  26   0        2.74       -7.65     28.62 o 
   1  27   0      108.30      124.57     16.77 o 
   2  27   0        0.10       20.38     17.23 o 
   3  27   0        0.85        7.97     16.71 o 
   4  27   0      435.15      371.87     24.12 o 
   5  27   0       60.41       38.93     18.60 o 
   6  27   0       34.64       26.76     19.39 o 
   7  27   0       41.43       41.67     20.55 o 
   8  27   0       37.13       24.30     20.66 o 
   9  27   0        0.06        9.16     28.32 o 
  10  27   0        7.09       32.96     31.26 o 
   0  28   0      375.59      322.93     28.73 o 
   1  28   0       49.00       36.54     16.41 o 
   2  28   0       27.11       29.69     17.52 o 
   3  28   0      121.58      126.57     19.42 o 
   4  28   0        0.99       -2.26     18.88 o 
   5  28   0      218.97      230.25     22.51 o 
   6  28   0        1.91       -9.95     19.60 o 
   7  28   0      338.91      439.77     27.61 o 
   8  28   0      230.91      204.67     24.27 o 
   9  28   0      137.69      176.71     34.42 o 
   1  29   0       86.41       63.89     19.26 o 
   2  29   0        2.21       -3.48     17.49 o 
   3  29   0      306.09      331.78     23.99 o 
   4  29   0       16.55       34.93     19.83 o 
   5  29   0        0.71       19.19     19.52 o 
   6  29   0      576.29      727.32     48.65 o 
   7  29   0        0.01       -4.56     20.49 o 
   8  29   0      188.01      190.99     25.56 o 
   9  29   0      101.47      124.56     28.05 o 
   0  30   0       34.67       35.45     24.48 o 
   1  30   0      141.06      156.45     20.86 o 
   2  30   0        1.72      -17.05     18.10 o 
   3  30   0        4.06        2.50     19.15 o 
   4  30   0        2.68        4.88     19.13 o 
   5  30   0        7.11      -22.41     27.59 o 
   6  30   0       12.02      -14.27     21.08 o 
   7  30   0        0.00       21.88     22.85 o 
   8  30   0        5.03       29.16     26.23 o 
   1  31   0      273.78      266.20     23.87 o 
   2  31   0       16.16       -6.09     19.66 o 
   3  31   0      214.00      221.86     23.99 o 
   4  31   0       46.22      100.01     23.85 o 
   5  31   0       10.99        6.04     20.76 o 
   6  31   0       27.61       20.53     22.12 o 
   7  31   0      340.46      415.58     29.71 o 
   0  32   0       51.93      101.64     31.39 o 
   1  32   0       19.39       19.68     20.73 o 
   2  32   0       55.95       62.69     21.78 o 
   3  32   0      279.75      284.75     25.86 o 
   4  32   0       38.32       37.58     22.55 o 
   5  32   0        0.40       -6.05     21.04 o 
   6  32   0        0.33       -6.96     22.11 o 
   1  33   0       15.82      -13.21     20.01 o 
   2  33   0        2.57       21.34     21.40 o 
   3  33   0       45.31       59.19     22.32 o 
   4  33   0       10.64        9.45     22.47 o 
   5  33   0      205.54      245.79     26.69 o 
   0  34   0       31.30       24.17     35.47 o 
   1  34   0        5.59       24.84     24.34 o 
   2  34   0       17.17       21.02     23.11 o 
   3  34   0       79.73       95.35     23.46 o 
   4  34   0      224.31      234.26     26.72 o 
   1  35   0      543.67      688.77     38.91 o 
   2  35   0      252.37      319.63     29.40 o 
 -15   1   1       12.39       14.55     30.00 o 
 -14   1   1       39.95       35.58     27.97 o 
 -13   1   1        9.62        1.68     25.25 o 
 -12   1   1       40.75       45.28     23.69 o 
 -11   1   1     1542.99     1527.91     32.67 o 
 -10   1   1     7013.19     7053.12     92.84 o 
  -9   1   1      166.95      181.75     12.80 o 
  -8   1   1      235.18      209.31     11.22 o 
  -7   1   1     2195.12     2302.50     21.96 o 
  -6   1   1      623.99      584.10     21.10 o 
  -5   1   1     1277.06     1421.81     28.84 o 
  -4   1   1     2304.34     2312.82     16.53 o 
  -3   1   1     5919.34     6371.07     35.23 o 
  -2   1   1       26.71       64.87     15.03 o 
  -1   1   1       97.36       71.13      2.71 o 
   0   1   1     2688.54     2034.95    181.61 o 
   1   1   1     2267.78     2207.33     64.23 o 
   2   1   1     5597.09     5614.40     45.84 o 
   3   1   1     1096.85     1136.00     14.59 o 
   4   1   1      662.74      730.46     11.86 o 
   5   1   1       16.45       22.09      8.42 o 
   6   1   1       29.29        3.48      8.77 o 
   7   1   1      404.20      426.87     12.96 o 
   8   1   1      209.30      194.66     12.16 o 
   9   1   1     1176.09     1204.45     30.87 o 
  10   1   1       29.54       24.36     17.37 o 
  11   1   1      140.28      122.77     20.24 o 
  12   1   1       89.63      111.86     20.65 o 
  13   1   1      106.56       83.20     29.02 o 
  14   1   1      363.44      382.46     40.11 o 
  15   1   1       10.67      258.06     67.05 o 
 -15   2   1       41.47       15.92     29.91 o 
 -14   2   1      195.26      124.08     31.71 o 
 -13   2   1        4.24       27.21     24.89 o 
 -12   2   1      382.02      377.97     34.65 o 
 -11   2   1      909.67      910.34     26.93 o 
 -10   2   1      711.47      635.13     27.50 o 
  -9   2   1      233.02      244.39     19.68 o 
  -8   2   1     2457.28     2473.83     46.32 o 
  -7   2   1       80.72       91.55     19.68 o 
  -6   2   1        3.01       -9.49      9.49 o 
  -5   2   1     5354.11     5175.35     31.20 o 
  -4   2   1     3929.65     3685.24     47.53 o 
  -3   2   1     7310.43     7347.28     40.11 o 
  -2   2   1     2582.40     2328.90     33.68 o 
  -1   2   1      265.83      189.92      4.88 o 
   0   2   1      768.59      651.71      7.31 o 
   1   2   1      485.50      426.20      6.68 o 
   2   2   1    11412.70    11150.71     65.05 o 
   3   2   1     2686.97     2612.60     34.57 o 
   4   2   1       55.25       54.80     10.72 o 
   5   2   1     5060.11     5416.40     85.52 o 
   6   2   1      154.71      198.30     10.56 o 
   7   2   1      131.73      169.15     11.19 o 
   8   2   1       27.08       35.26     11.80 o 
   9   2   1      541.80      599.92     25.97 o 
  10   2   1      564.39      520.10     25.22 o 
  11   2   1      230.75      202.19     21.39 o 
  12   2   1       14.44       14.33     19.63 o 
  13   2   1      442.78      442.41     38.52 o 
  14   2   1        7.16       62.51     46.78 o 
  15   2   1       22.96       69.88     31.73 o 
 -15   3   1        0.21        0.07     29.89 o 
 -14   3   1      132.94       96.80     31.63 o 
 -13   3   1      170.90      117.70     27.35 o 
 -12   3   1       18.35       37.22     20.22 o 
 -11   3   1        0.12       -8.63     14.98 o 
 -10   3   1      754.82      637.36     20.51 o 
  -9   3   1     3236.91     3259.64     75.89 o 
  -8   3   1     2091.42     2158.60     42.60 o 
  -7   3   1     2895.81     2982.03     26.24 o 
  -6   3   1     1454.51     1399.01     17.54 o 
  -5   3   1     2611.70     2931.83     37.56 o 
  -4   3   1      430.67      377.19     36.68 o 
  -3   3   1    12616.55    12603.36     41.46 o 
  -2   3   1     4997.45     5389.80     24.64 o 
  -1   3   1     1411.15     1234.38     23.73 o 
   0   3   1     2717.13     2508.89     28.41 o 
   1   3   1      777.74      849.88      8.74 o 
   2   3   1     2402.45     2363.05     19.48 o 
   3   3   1     1223.38     1296.74     18.85 o 
   4   3   1     2455.19     2591.73     25.81 o 
   5   3   1        0.01        0.56      8.34 o 
   6   3   1      361.66      365.93     11.40 o 
   7   3   1       26.57       19.99      8.77 o 
   8   3   1     1154.49     1098.47     24.03 o 
   9   3   1       89.17       80.60     13.82 o 
  10   3   1      827.88      790.21     25.62 o 
  11   3   1       36.55       37.42     19.16 o 
  12   3   1        8.45       10.80     19.37 o 
  13   3   1        3.56       -4.13     26.00 o 
  14   3   1       59.29       82.41     75.39 o 
  15   3   1       44.32      107.58     34.20 o 
 -15   4   1        5.23      -26.76     30.35 o 
 -14   4   1      292.69      342.86     39.31 o 
 -13   4   1        2.78       -4.24     22.46 o 
 -12   4   1      185.79      135.51     22.51 o 
 -11   4   1      299.90      265.34     19.18 o 
 -10   4   1      596.44      619.75     20.43 o 
  -9   4   1     2000.13     1908.04     28.73 o 
  -8   4   1      827.11      875.91     26.79 o 
  -7   4   1       57.62       99.89     11.73 o 
  -6   4   1       73.04      124.58     22.81 o 
  -5   4   1     5283.81     6404.03    344.84 o 
  -4   4   1    18577.46    19730.90    135.58 o 
  -3   4   1     3298.92     3295.93     40.93 o 
  -2   4   1     1011.31     1023.38     11.44 o 
  -1   4   1     1416.47     1608.51     65.01 o 
   0   4   1    13395.31    13362.83    251.30 o 
   1   4   1     8448.18     8054.47     44.04 o 
   2   4   1      137.81      126.70     10.77 o 
   3   4   1     5613.87     5630.07     35.42 o 
   4   4   1        0.28        8.62     13.67 o 
   5   4   1      281.35      277.60     12.66 o 
   6   4   1        0.22       -5.46      9.08 o 
   7   4   1        6.41        9.48     10.44 o 
   8   4   1      883.04      858.71     21.19 o 
   9   4   1     1061.50     1026.73     23.56 o 
  10   4   1     2706.61     2623.05     40.65 o 
  11   4   1       66.27       23.27     16.78 o 
  12   4   1       88.31       81.80     19.60 o 
  13   4   1        5.36       40.93     26.92 o 
  14   4   1        4.61       14.45     27.87 o 
  15   4   1        7.02       66.85     41.18 o 
 -15   5   1       20.44       38.69     34.96 o 
 -14   5   1        3.41       18.65     27.51 o 
 -13   5   1       24.55       25.69     20.97 o 
 -12   5   1       44.57       54.55     20.71 o 
 -11   5   1       38.68       44.50     14.00 o 
 -10   5   1      416.46      475.70     19.33 o 
  -9   5   1       30.78       40.66     12.96 o 
  -8   5   1     5200.20     5196.47    114.77 o 
  -7   5   1     1648.48     1749.52     27.21 o 
  -6   5   1    16625.53    17518.92     72.13 o 
  -5   5   1      372.79      391.78     16.33 o 
  -4   5   1    30833.86    31029.98    185.16 o 
  -3   5   1      206.97      181.09      8.55 o 
  -2   5   1      918.46      761.67     20.09 o 
  -1   5   1     7860.32     7739.28    137.85 o 
   0   5   1     3007.89     3210.04     98.29 o 
   1   5   1     1244.14     1123.32     15.22 o 
   2   5   1     3059.62     3114.11     17.24 o 
   3   5   1      208.55      236.39     12.30 o 
   4   5   1     1848.33     1661.94     27.13 o 
   5   5   1      222.74      216.99     19.03 o 
   6   5   1       69.39       28.86     10.81 o 
   7   5   1       19.39       26.46     12.17 o 
   8   5   1       18.05       13.61     12.06 o 
   9   5   1      775.09      790.71     25.26 o 
  10   5   1      126.89      117.27     17.14 o 
  11   5   1        0.16      -15.25     15.25 o 
  12   5   1        0.05        3.83     16.59 o 
  13   5   1       12.04       -7.30     27.37 o 
  14   5   1        4.92      158.86    113.71 o 
  15   5   1       91.84      139.52     36.47 o 
 -15   6   1        1.00      -14.42     30.70 o 
 -14   6   1       79.53       88.38     24.98 o 
 -13   6   1       68.76       95.46     22.55 o 
 -12   6   1       34.14       20.06     17.92 o 
 -11   6   1      231.99      245.29     17.19 o 
 -10   6   1      448.59      429.97     18.78 o 
  -9   6   1     1078.34     1095.67     23.40 o 
  -8   6   1       57.49       47.33     12.40 o 
  -7   6   1     7326.73     7345.36     42.34 o 
  -6   6   1     3530.83     3640.12    170.50 o 
  -5   6   1     4738.08     5189.50    130.32 o 
  -4   6   1        2.94       16.77     17.24 o 
  -3   6   1     1053.41      986.60     22.91 o 
  -2   6   1     2141.63     2022.57     21.03 o 
  -1   6   1      699.63      626.65     25.59 o 
   0   6   1        4.94        4.16      4.78 o 
   1   6   1     3249.00     3145.22     21.78 o 
   2   6   1      289.79      256.24     13.19 o 
   3   6   1      975.34      936.17     14.73 o 
   4   6   1     2440.04     2619.28     38.01 o 
   5   6   1     2431.00     2610.78     44.18 o 
   6   6   1       78.21       86.69     11.67 o 
   7   6   1     1305.85     1302.55     22.82 o 
   8   6   1     1151.78     1199.03     23.65 o 
   9   6   1      887.23      885.75     25.87 o 
  10   6   1       42.17       32.32     14.08 o 
  11   6   1      106.25       86.63     17.05 o 
  12   6   1       90.02       67.09     17.67 o 
  13   6   1       47.42       76.40     27.35 o 
  14   6   1        1.19        2.61     28.12 o 
  15   6   1       77.50       73.46     33.61 o 
 -15   7   1       13.78       15.83     34.09 o 
 -14   7   1      387.15      402.25     41.54 o 
 -13   7   1        1.57       -1.01     20.10 o 
 -12   7   1      204.19      153.25     20.33 o 
 -11   7   1        9.18       -5.35     13.54 o 
 -10   7   1      212.11      222.43     15.89 o 
  -9   7   1       23.44        8.26     13.14 o 
  -8   7   1      720.23      708.69     19.15 o 
  -7   7   1       52.33       49.77     10.19 o 
  -6   7   1     3977.60     4147.23    111.63 o 
  -5   7   1     1257.64     1288.05     25.48 o 
  -4   7   1       76.51       73.32     12.35 o 
  -3   7   1     2415.89     2487.99     22.64 o 
  -2   7   1     4414.52     4206.13     51.04 o 
  -1   7   1     8330.95     8096.46     71.30 o 
   0   7   1       60.02      132.93     26.08 o 
   1   7   1     1981.95     2055.83     15.39 o 
   2   7   1        9.08       17.38      6.00 o 
   3   7   1       32.86       40.15      8.40 o 
   4   7   1     1727.42     1950.26     23.95 o 
   5   7   1      657.56      782.22     50.68 o 
   6   7   1      449.79      417.68     22.98 o 
   7   7   1        1.55        3.38     11.43 o 
   8   7   1       33.52        6.17     11.95 o 
   9   7   1       99.70      105.57     17.43 o 
  10   7   1       71.32       95.14     14.88 o 
  11   7   1      104.71       97.27     16.95 o 
  12   7   1       45.36       47.86     17.10 o 
  13   7   1       25.30       22.47     22.64 o 
  14   7   1        0.09       -4.81     29.20 o 
  15   7   1        6.42       55.09     33.10 o 
 -15   8   1        1.06       -8.54     26.00 o 
 -14   8   1      105.82      133.10     26.51 o 
 -13   8   1        2.34      -14.82     24.36 o 
 -12   8   1      630.49      550.88     27.36 o 
 -11   8   1      581.67      533.09     20.74 o 
 -10   8   1      111.65      131.14     15.04 o 
  -9   8   1        0.08        0.19     14.24 o 
  -8   8   1     1952.93     1844.65     34.68 o 
  -7   8   1       57.95       80.97     14.63 o 
  -6   8   1       53.70       20.26      9.64 o 
  -5   8   1      126.30       53.70     15.53 o 
  -4   8   1       44.56       43.28      9.20 o 
  -3   8   1     4175.28     4014.64     61.59 o 
  -2   8   1     6809.98     6708.54     57.62 o 
  -1   8   1     2170.03     1957.69     16.99 o 
   0   8   1     6022.89     6260.62    194.78 o 
   1   8   1      164.56      201.48      9.60 o 
   2   8   1      569.62      550.52     13.30 o 
   3   8   1     1549.67     1627.30     22.58 o 
   4   8   1     1064.02     1159.97     18.39 o 
   5   8   1      746.05      764.29     18.06 o 
   6   8   1     3264.16     3347.79     37.47 o 
   7   8   1       19.15        7.08     11.37 o 
   8   8   1      216.75      210.46     14.29 o 
   9   8   1      104.74       97.94     14.09 o 
  10   8   1     1159.70     1119.23     26.29 o 
  11   8   1      115.44      125.69     18.04 o 
  12   8   1        0.08      -14.27     16.95 o 
  13   8   1       16.89       19.31     24.24 o 
  14   8   1        5.04      -19.98     29.13 o 
  15   8   1        1.69       45.42     34.65 o 
 -15   9   1       58.36       50.63     26.92 o 
 -14   9   1       16.47       20.41     23.44 o 
 -13   9   1       42.62       23.57     21.62 o 
 -12   9   1       16.24       21.79     17.18 o 
 -11   9   1       44.70       33.46     15.33 o 
 -10   9   1      291.79      338.12     17.73 o 
  -9   9   1      705.32      603.99     19.78 o 
  -8   9   1      206.68      190.67     14.33 o 
  -7   9   1     1102.41      969.77     20.44 o 
  -6   9   1     3336.09     3462.88     41.91 o 
  -5   9   1     3144.77     2941.12     34.90 o 
  -4   9   1      336.76      479.85     13.34 o 
  -3   9   1     1065.17     1047.30     14.94 o 
  -2   9   1    13752.67    13709.83    118.04 o 
  -1   9   1     5482.49     5472.70     45.32 o 
   0   9   1     2508.00     2896.51     61.74 o 
   1   9   1       16.58       28.30      5.88 o 
   2   9   1     1600.62     1757.52     23.38 o 
   3   9   1       35.50       64.82      9.18 o 
   4   9   1      864.74      973.55     27.64 o 
   5   9   1       55.00       29.25     12.83 o 
   6   9   1        1.23       -4.86     10.63 o 
   7   9   1       41.14       41.75     14.47 o 
   8   9   1      161.26      165.63     14.54 o 
   9   9   1        4.27       -8.32     13.01 o 
  10   9   1       32.98       61.67     19.65 o 
  11   9   1       10.00       35.45     14.91 o 
  12   9   1       90.47       66.80     24.56 o 
  13   9   1       37.96       57.53     20.75 o 
  14   9   1       88.10       71.51     30.96 o 
 -15  10   1       25.25       34.52     34.07 o 
 -14  10   1       16.45       26.32     25.09 o 
 -13  10   1       43.15       73.77     23.21 o 
 -12  10   1       19.72       16.72     16.47 o 
 -11  10   1      201.88      185.81     17.81 o 
 -10  10   1       73.75       60.95     14.02 o 
  -9  10   1      512.00      436.17     18.44 o 
  -8  10   1      286.03      268.47     15.21 o 
  -7  10   1     1684.47     1618.90     27.61 o 
  -6  10   1      245.04      287.24     13.53 o 
  -5  10   1     2628.49     3048.21     51.80 o 
  -4  10   1      480.06      443.78     18.47 o 
  -3  10   1     1934.21     1805.09     18.85 o 
  -2  10   1    27174.31    29276.71    255.04 o 
  -1  10   1        8.02       15.52     13.89 o 
   0  10   1     5844.37     6074.71     56.58 o 
   1  10   1     6935.36     7480.77    172.74 o 
   2  10   1     2573.30     2973.68     21.44 o 
   3  10   1      581.41      674.16     13.20 o 
   4  10   1     1606.89     1568.50     21.22 o 
   5  10   1     3740.15     3911.12     34.51 o 
   6  10   1      858.70      957.78     20.12 o 
   7  10   1      108.33      143.70     13.09 o 
   8  10   1        1.11       -6.98     12.37 o 
   9  10   1      102.38      113.20     14.38 o 
  10  10   1       16.72        5.05     13.34 o 
  11  10   1       10.69       14.32     14.69 o 
  12  10   1       70.89       38.30     18.75 o 
  13  10   1      179.37      232.83     25.20 o 
  14  10   1       99.38      128.33     43.42 o 
 -15  11   1      111.00      157.10     48.77 o 
 -14  11   1        5.40       29.97     30.53 o 
 -13  11   1      182.17      157.00     25.31 o 
 -12  11   1       92.63      101.56     21.28 o 
 -11  11   1      344.61      263.89     19.40 o 
 -10  11   1        1.03       -8.33     13.55 o 
  -9  11   1      353.91      283.77     16.78 o 
  -8  11   1       54.96       57.02     12.51 o 
  -7  11   1     2476.07     2571.80     31.17 o 
  -6  11   1     2014.90     2237.78     53.95 o 
  -5  11   1     1630.45     1694.33     22.79 o 
  -4  11   1     2514.95     2884.67     38.43 o 
  -3  11   1     2075.78     2216.78     23.22 o 
  -2  11   1      719.05      778.83     27.09 o 
  -1  11   1     6329.51     6856.20     58.67 o 
   0  11   1     4860.61     5314.01     81.78 o 
   1  11   1      247.40      270.08     15.72 o 
   2  11   1      581.88      638.56     20.96 o 
   3  11   1        0.47       -2.62      8.89 o 
   4  11   1      565.41      661.02     15.76 o 
   5  11   1      157.15      181.83     13.32 o 
   6  11   1        8.32      -11.09     11.09 o 
   7  11   1      553.95      506.20     17.38 o 
   8  11   1      815.23      787.97     21.56 o 
   9  11   1      391.32      318.87     17.56 o 
  10  11   1        0.70       -6.71     13.91 o 
  11  11   1      199.01      167.74     17.59 o 
  12  11   1      477.62      486.51     27.22 o 
  13  11   1       67.28       72.01     21.40 o 
  14  11   1       25.37       44.04     45.28 o 
 -15  12   1       14.06       33.76     35.33 o 
 -14  12   1       70.58       91.72     39.81 o 
 -13  12   1       40.09       16.93     27.62 o 
 -12  12   1      204.21      215.02     19.86 o 
 -11  12   1        6.48      -10.58     15.36 o 
 -10  12   1      176.34      140.56     15.60 o 
  -9  12   1     4280.86     3927.43     47.55 o 
  -8  12   1      639.98      542.59     18.57 o 
  -7  12   1     1466.70     1379.32     24.70 o 
  -6  12   1     1014.50     1054.54     21.02 o 
  -5  12   1     1080.00      951.77     18.12 o 
  -4  12   1     4405.30     4878.72     34.73 o 
  -3  12   1    12184.00    13105.87    156.81 o 
  -2  12   1      488.37      615.84     15.12 o 
  -1  12   1     4776.15     5106.42     54.62 o 
   0  12   1        9.12       16.77     16.21 o 
   1  12   1     5776.36     6205.58     86.43 o 
   2  12   1     2376.22     2535.24     31.48 o 
   3  12   1      219.70      254.87      9.71 o 
   4  12   1      566.34      559.64     15.03 o 
   5  12   1      102.27      113.46     14.80 o 
   6  12   1      163.01      171.66     12.96 o 
   7  12   1        5.22        8.38     11.89 o 
   8  12   1       24.85       19.82     12.79 o 
   9  12   1      987.97      952.24     41.76 o 
  10  12   1       68.76       79.50     15.60 o 
  11  12   1       15.50       16.79     14.76 o 
  12  12   1        0.03       17.03     19.14 o 
  13  12   1       13.46       38.15     25.03 o 
  14  12   1       33.22       79.37     48.77 o 
 -14  13   1        0.06      -28.99     28.99 o 
 -13  13   1        9.85       -8.20     27.68 o 
 -12  13   1      248.17      246.49     23.56 o 
 -11  13   1      684.81      575.11     28.55 o 
 -10  13   1       53.74       57.15     14.59 o 
  -9  13   1      910.60      797.91     22.70 o 
  -8  13   1      219.91      210.04     15.28 o 
  -7  13   1     1647.66     1657.32     26.53 o 
  -6  13   1     2931.93     3052.91     32.59 o 
  -5  13   1      106.80       74.36     13.35 o 
  -4  13   1     1074.30     1078.65     21.29 o 
  -3  13   1      283.99      208.90     14.22 o 
  -2  13   1     3350.06     3737.33     51.98 o 
  -1  13   1      337.10      483.05     26.24 o 
   0  13   1      615.11      626.28     10.41 o 
   1  13   1     1022.49     1323.54     19.58 o 
   2  13   1      907.86      818.99     15.79 o 
   3  13   1     1438.60     1391.02     16.26 o 
   4  13   1       17.47       -5.60      9.24 o 
   5  13   1       94.13      109.72     14.85 o 
   6  13   1      116.22      119.02     14.92 o 
   7  13   1      571.78      537.62     18.65 o 
   8  13   1      676.39      580.47     19.61 o 
   9  13   1      506.20      489.58     19.51 o 
  10  13   1      523.08      447.62     20.00 o 
  11  13   1       47.84       56.60     18.06 o 
  12  13   1       15.89       -3.77     20.70 o 
  13  13   1       60.71       83.08     34.27 o 
  14  13   1       36.97       63.70     53.00 o 
 -14  14   1        5.97       32.07     48.02 o 
 -13  14   1       86.78      123.98     43.26 o 
 -12  14   1       73.79       70.51     20.07 o 
 -11  14   1      286.23      277.16     24.02 o 
 -10  14   1      247.06      159.04     18.60 o 
  -9  14   1       25.85        2.65     13.40 o 
  -8  14   1      793.25      752.24     21.32 o 
  -7  14   1     1207.08     1118.17     26.52 o 
  -6  14   1      228.41      236.93     14.12 o 
  -5  14   1      795.10      943.97     18.50 o 
  -4  14   1     2631.99     2779.72     49.96 o 
  -3  14   1      190.74      181.00     12.56 o 
  -2  14   1      564.21      633.85     15.19 o 
  -1  14   1     2918.03     3349.85     55.37 o 
   0  14   1     9547.72    10828.07    111.50 o 
   1  14   1       77.03       95.78      8.82 o 
   2  14   1      446.22      454.90      9.61 o 
   3  14   1     2724.78     2748.23     28.50 o 
   4  14   1       57.43       61.39     10.05 o 
   5  14   1     2340.81     2271.43     27.99 o 
   6  14   1      962.23      923.02     26.27 o 
   7  14   1      480.98      453.90     17.86 o 
   8  14   1        3.50       17.43     12.86 o 
   9  14   1        0.44        4.82     13.38 o 
  10  14   1      572.61      543.23     24.57 o 
  11  14   1      122.27      103.03     19.08 o 
  12  14   1       93.17      117.66     22.50 o 
  13  14   1      115.28      140.54     40.80 o 
  14  14   1       31.68      106.49     55.73 o 
 -14  15   1       39.56       14.65     37.07 o 
 -13  15   1      242.65      288.87     31.00 o 
 -12  15   1       24.03       11.18     20.85 o 
 -11  15   1      208.15      265.53     24.07 o 
 -10  15   1        2.87      -16.12     16.12 o 
  -9  15   1       30.04       21.46     15.60 o 
  -8  15   1       11.90        5.42     14.78 o 
  -7  15   1       84.60       69.06     17.20 o 
  -6  15   1       16.45       11.18     12.77 o 
  -5  15   1     1588.35     1546.44     22.53 o 
  -4  15   1       55.31       55.08      8.75 o 
  -3  15   1      192.61      204.95     12.29 o 
  -2  15   1      418.82      485.84     14.00 o 
  -1  15   1     1301.90     1420.84     19.58 o 
   0  15   1      527.09      640.59     32.09 o 
   1  15   1       42.20       64.85      9.20 o 
   2  15   1     1189.43     1224.84     23.37 o 
   3  15   1      151.63      140.92      8.67 o 
   4  15   1        1.71       -2.55      9.30 o 
   5  15   1      218.97      247.73     14.03 o 
   6  15   1      223.84      213.27     17.50 o 
   7  15   1      262.14      222.09     15.38 o 
   8  15   1      250.49      232.63     18.51 o 
   9  15   1       94.57      117.18     26.62 o 
  10  15   1       66.26       43.31     17.14 o 
  11  15   1       47.01       47.22     18.70 o 
  12  15   1        1.22       13.09     20.64 o 
  13  15   1        3.37        6.26     34.38 o 
 -14  16   1       24.57       87.23     43.67 o 
 -13  16   1      258.24      257.19     31.62 o 
 -12  16   1       71.19       83.32     22.10 o 
 -11  16   1      190.62      203.72     23.35 o 
 -10  16   1      234.19      199.45     19.68 o 
  -9  16   1      197.80      212.31     18.66 o 
  -8  16   1     1801.31     1652.67     34.62 o 
  -7  16   1      112.51       64.37     19.72 o 
  -6  16   1     3462.83     3395.45     48.66 o 
  -5  16   1     1545.99     1514.45     32.15 o 
  -4  16   1      160.18      145.17     13.22 o 
  -3  16   1      406.37      430.66     15.30 o 
  -2  16   1       32.97       42.28     10.31 o 
  -1  16   1      106.97      107.61     10.12 o 
   0  16   1     1506.20     1501.94     16.72 o 
   1  16   1        6.77        1.20      8.52 o 
   2  16   1      376.86      453.22     13.85 o 
   3  16   1        0.13        5.82      9.86 o 
   4  16   1     2165.68     2061.93     29.81 o 
   5  16   1        0.13       -3.90     13.71 o 
   6  16   1      278.00      309.71     34.47 o 
   7  16   1       18.32      -15.07     15.07 o 
   8  16   1      136.92      149.44     19.83 o 
   9  16   1       74.40       47.92     16.71 o 
  10  16   1        0.11       16.15     17.27 o 
  11  16   1       36.88       30.00     18.68 o 
  12  16   1       87.55       57.80     27.01 o 
  13  16   1        3.04      -31.50     38.07 o 
 -14  17   1       41.58       88.62     37.21 o 
 -13  17   1       65.35       79.35     27.16 o 
 -12  17   1        0.71        4.61     21.45 o 
 -11  17   1       49.67       47.34     20.83 o 
 -10  17   1        0.01        4.84     16.62 o 
  -9  17   1       83.52       47.92     16.77 o 
  -8  17   1      884.84      819.59     36.70 o 
  -7  17   1     3126.56     3172.95     69.03 o 
  -6  17   1      178.75      185.34     20.45 o 
  -5  17   1      235.54      286.65     26.82 o 
  -4  17   1      398.23      379.59     16.51 o 
  -3  17   1      614.70      606.89     18.17 o 
  -2  17   1     2071.46     2120.70     25.56 o 
  -1  17   1     1205.78     1276.39     19.48 o 
   0  17   1     1040.87     1095.07     22.07 o 
   1  17   1     1133.05     1268.26     19.17 o 
   2  17   1        0.68       -0.63     10.06 o 
   3  17   1       61.04       64.91     11.00 o 
   4  17   1      691.37      646.31     20.14 o 
   5  17   1       67.46       41.51     22.38 o 
   6  17   1      601.08      531.79     62.63 o 
   7  17   1     1062.29     1058.22     28.30 o 
   8  17   1      414.89      371.76     21.21 o 
   9  17   1      138.33      158.28     18.60 o 
  10  17   1        2.29       25.66     17.30 o 
  11  17   1      506.91      597.83     27.40 o 
  12  17   1        1.70       17.63     39.48 o 
  13  17   1        9.08       25.63     37.65 o 
 -13  18   1      314.63      297.23     33.45 o 
 -12  18   1      105.39      121.44     24.39 o 
 -11  18   1       97.51       96.45     22.23 o 
 -10  18   1      327.29      334.13     22.31 o 
  -9  18   1      474.11      454.98     22.90 o 
  -8  18   1       17.22        9.78     15.44 o 
  -7  18   1        3.18       -5.29     15.83 o 
  -6  18   1      537.03      583.32     43.75 o 
  -5  18   1     1803.41     1761.28     56.64 o 
  -4  18   1     3742.66     3727.71     57.30 o 
  -3  18   1      713.85      682.88     19.00 o 
  -2  18   1      369.50      376.51     15.86 o 
  -1  18   1      691.61      708.54     24.81 o 
   0  18   1        0.73       11.00     12.02 o 
   1  18   1      476.09      490.26     17.36 o 
   2  18   1      983.03      918.55     18.51 o 
   3  18   1      425.80      374.67     14.82 o 
   4  18   1       14.09       31.19     23.13 o 
   5  18   1      772.62      706.72     40.76 o 
   6  18   1     1370.42     1336.48     32.31 o 
   7  18   1      124.52      102.47     16.97 o 
   8  18   1      587.28      480.77     23.16 o 
   9  18   1       37.38       76.42     19.90 o 
  10  18   1       27.72       12.25     17.74 o 
  11  18   1       74.28       75.66     25.28 o 
  12  18   1      239.70      334.62     40.30 o 
  13  18   1        7.39       14.81     30.87 o 
 -13  19   1       27.50       33.86     28.43 o 
 -12  19   1       31.13       25.97     23.56 o 
 -11  19   1       87.12       98.14     22.94 o 
 -10  19   1        0.77       24.63     17.54 o 
  -9  19   1        2.16       -9.32     16.58 o 
  -8  19   1      467.01      439.53     22.53 o 
  -7  19   1      858.37      738.47     30.03 o 
  -6  19   1     1094.61     1046.66     28.67 o 
  -5  19   1     1987.92     1839.95     48.24 o 
  -4  19   1       92.39       80.74     14.48 o 
  -3  19   1       12.90        5.67     14.32 o 
  -2  19   1      221.43      220.34     16.56 o 
  -1  19   1       31.33       58.84     12.72 o 
   0  19   1       16.69       18.34     12.00 o 
   1  19   1      705.80      727.83     20.06 o 
   2  19   1      611.56      619.63     26.74 o 
   3  19   1     2374.47     2327.15     33.81 o 
   4  19   1     6142.36     5869.46    111.18 o 
   5  19   1     2264.08     2110.00     51.56 o 
   6  19   1        5.14        1.92     16.59 o 
   7  19   1      152.23      120.24     17.20 o 
   8  19   1      140.93      134.67     17.95 o 
   9  19   1       71.24       83.34     17.54 o 
  10  19   1        0.35       22.16     18.36 o 
  11  19   1        0.60       -0.61     22.57 o 
  12  19   1        1.70       10.50     31.03 o 
  13  19   1       41.18       80.12     40.23 o 
 -13  20   1      103.78      133.90     31.02 o 
 -12  20   1      185.57      238.25     31.21 o 
 -11  20   1      264.68      289.10     26.85 o 
 -10  20   1      121.14      149.14     22.03 o 
  -9  20   1       24.35       35.63     17.42 o 
  -8  20   1        0.37       -3.48     16.54 o 
  -7  20   1        0.06       12.76     16.43 o 
  -6  20   1      302.06      316.08     18.95 o 
  -5  20   1       68.73       57.97     15.67 o 
  -4  20   1     4368.45     4316.96     53.82 o 
  -3  20   1       19.73       14.41     14.65 o 
  -2  20   1     1219.24     1196.17     28.44 o 
  -1  20   1       37.69       46.47     13.05 o 
   0  20   1       74.37      101.34     13.43 o 
   1  20   1      520.97      488.89     26.07 o 
   2  20   1      531.96      515.42     32.25 o 
   3  20   1      237.85      255.76     20.01 o 
   4  20   1      782.57      780.35     23.44 o 
   5  20   1      287.00      254.60     19.87 o 
   6  20   1       57.39       14.01     16.16 o 
   7  20   1       49.30       46.86     14.95 o 
   8  20   1        7.35        1.92     16.09 o 
   9  20   1        7.15       18.12     16.96 o 
  10  20   1      110.55      171.33     25.54 o 
  11  20   1       10.52       27.97     26.85 o 
  12  20   1       52.29       36.63     31.01 o 
 -12  21   1        9.50       -2.64     24.94 o 
 -11  21   1       43.03      111.43     24.25 o 
 -10  21   1        5.01        0.63     20.91 o 
  -9  21   1       53.63       34.14     17.70 o 
  -8  21   1       91.95       71.03     17.72 o 
  -7  21   1      172.06      199.91     18.06 o 
  -6  21   1        5.70       19.18     14.83 o 
  -5  21   1      147.09      128.79     17.91 o 
  -4  21   1      533.22      545.47     30.67 o 
  -3  21   1     1880.69     1625.13     33.53 o 
  -2  21   1      198.14      191.13     22.15 o 
  -1  21   1      181.79      174.88     15.12 o 
   0  21   1     2429.49     2208.51     41.76 o 
   1  21   1       92.74      103.74     14.66 o 
   2  21   1       65.27       97.63     14.59 o 
   3  21   1       28.00        7.62     14.62 o 
   4  21   1     1669.18     1542.06     34.09 o 
   5  21   1      632.89      604.35     24.67 o 
   6  21   1      665.00      670.17     32.64 o 
   7  21   1      151.43      128.26     19.64 o 
   8  21   1       57.21       44.81     17.10 o 
   9  21   1        0.48      -16.35     17.73 o 
  10  21   1        2.23        6.29     21.88 o 
  11  21   1        0.07       -5.68     27.09 o 
  12  21   1        0.23       -6.36     30.17 o 
 -12  22   1        9.44       -1.91     25.12 o 
 -11  22   1      437.07      568.47     32.52 o 
 -10  22   1       38.91       20.02     21.54 o 
  -9  22   1      212.01      227.97     21.51 o 
  -8  22   1       88.88       68.69     17.87 o 
  -7  22   1      103.59       73.68     16.44 o 
  -6  22   1     1216.30     1068.39     34.43 o 
  -5  22   1        4.89        2.34     15.99 o 
  -4  22   1        1.65        1.23     15.74 o 
  -3  22   1     1273.81     1193.49     30.93 o 
  -2  22   1     2904.47     2797.90     43.43 o 
  -1  22   1      418.65      387.16     18.68 o 
   0  22   1      137.86      115.74     15.17 o 
   1  22   1      117.57      119.63     15.49 o 
   2  22   1     2852.00     2625.71     37.51 o 
   3  22   1        0.36      -14.07     14.07 o 
   4  22   1      828.20      784.94     27.24 o 
   5  22   1        0.94        6.41     16.77 o 
   6  22   1       49.91       20.64     17.28 o 
   7  22   1        0.23      -11.91     15.70 o 
   8  22   1        8.53        2.36     16.22 o 
   9  22   1        7.68       23.64     17.85 o 
  10  22   1       32.89       72.46     23.37 o 
  11  22   1        2.39        7.15     28.92 o 
  12  22   1       32.02       13.76     31.75 o 
 -12  23   1       33.06       75.34     31.74 o 
 -11  23   1      185.80      218.63     27.76 o 
 -10  23   1      159.84      159.95     26.68 o 
  -9  23   1       25.02        2.70     17.94 o 
  -8  23   1       93.19       73.16     20.60 o 
  -7  23   1      164.06      181.61     20.58 o 
  -6  23   1       17.33       20.49     17.84 o 
  -5  23   1      305.62      280.77     22.01 o 
  -4  23   1     1067.05      967.52     29.30 o 
  -3  23   1       70.84       87.15     26.45 o 
  -2  23   1      554.90      472.08     23.33 o 
  -1  23   1      876.85      826.65     23.80 o 
   0  23   1     1545.73     1392.93     29.48 o 
   1  23   1      113.62      119.70     15.69 o 
   2  23   1      805.40      768.46     28.88 o 
   3  23   1      525.88      435.33     22.59 o 
   4  23   1      158.54      116.85     18.10 o 
   5  23   1        1.54       12.64     16.76 o 
   6  23   1      188.86      174.42     20.31 o 
   7  23   1       90.42       52.18     18.55 o 
   8  23   1        4.32        9.72     18.17 o 
   9  23   1      124.16      130.47     21.19 o 
  10  23   1       75.82      203.64     41.76 o 
  11  23   1       17.70        5.10     25.52 o 
 -11  24   1      263.64      283.21     32.75 o 
 -10  24   1        0.06        9.74     22.72 o 
  -9  24   1        3.43       14.51     19.54 o 
  -8  24   1      668.03      631.55     28.44 o 
  -7  24   1      137.45      153.43     25.18 o 
  -6  24   1       54.70       57.56     18.11 o 
  -5  24   1      139.06       82.33     18.08 o 
  -4  24   1       54.36       53.26     17.33 o 
  -3  24   1      194.22      172.65     20.13 o 
  -2  24   1      205.49      156.16     17.60 o 
  -1  24   1       51.90       16.31     14.00 o 
   0  24   1       86.36       77.03     15.73 o 
   1  24   1      106.97      102.99     15.61 o 
   2  24   1       22.03       20.44     14.61 o 
   3  24   1      945.19      821.31     27.94 o 
   4  24   1        0.07      -15.56     16.23 o 
   5  24   1        3.65       16.55     17.21 o 
   6  24   1       17.05       38.39     18.26 o 
   7  24   1       53.94       62.59     19.55 o 
   8  24   1       20.40       32.73     18.80 o 
   9  24   1       42.61      111.93     24.76 o 
  10  24   1        0.56        9.37     25.10 o 
  11  24   1       30.50       -6.61     44.24 o 
 -11  25   1       67.13      104.23     27.40 o 
 -10  25   1        0.01        1.72     23.32 o 
  -9  25   1      432.12      492.86     27.64 o 
  -8  25   1        8.76       -8.27     23.81 o 
  -7  25   1       95.39       74.96     19.61 o 
  -6  25   1      294.51      274.11     22.44 o 
  -5  25   1      482.82      492.54     25.62 o 
  -4  25   1      107.37       87.33     18.38 o 
  -3  25   1      356.77      335.66     21.53 o 
  -2  25   1       27.32       17.19     15.75 o 
  -1  25   1       50.82        7.25     15.04 o 
   0  25   1      101.46      117.67     30.75 o 
   1  25   1     1846.02     1657.91     33.13 o 
   2  25   1        1.75      -14.36     14.36 o 
   3  25   1      101.91       77.76     17.68 o 
   4  25   1      229.23      220.36     20.64 o 
   5  25   1      349.06      363.91     23.65 o 
   6  25   1        5.08        3.40     17.71 o 
   7  25   1      170.42      212.77     22.14 o 
   8  25   1      178.98      249.94     23.51 o 
   9  25   1       80.82      130.52     26.59 o 
  10  25   1      132.52       96.38     27.76 o 
 -10  26   1      272.95      324.25     30.14 o 
  -9  26   1       84.73      117.19     22.53 o 
  -8  26   1        4.86       37.67     20.38 o 
  -7  26   1       30.39       35.57     19.37 o 
  -6  26   1      155.90      124.67     21.30 o 
  -5  26   1       41.61       30.82     18.00 o 
  -4  26   1     1009.04      874.04     29.72 o 
  -3  26   1      119.85      105.45     17.81 o 
  -2  26   1      219.29      235.01     20.29 o 
  -1  26   1       14.45      -15.69     15.69 o 
   0  26   1       79.27       60.40     15.54 o 
   1  26   1      449.07      343.27     19.83 o 
   2  26   1       27.06       30.07     15.53 o 
   3  26   1       74.53       83.03     18.93 o 
   4  26   1       12.96       -2.89     16.91 o 
   5  26   1       11.18       18.34     18.81 o 
   6  26   1      486.17      496.72     34.52 o 
   7  26   1       41.15       74.38     20.24 o 
   8  26   1        9.06       39.31     23.26 o 
   9  26   1       20.81       38.31     24.39 o 
  10  26   1        4.98      -11.04     26.08 o 
 -10  27   1        0.38       18.85     26.03 o 
  -9  27   1        1.41       21.65     21.52 o 
  -8  27   1       26.87       18.74     20.86 o 
  -7  27   1        0.66       22.70     19.36 o 
  -6  27   1      240.77      228.91     22.78 o 
  -5  27   1        4.28        7.13     18.63 o 
  -4  27   1      151.88      106.73     18.78 o 
  -3  27   1       29.60       17.15     16.77 o 
  -2  27   1       41.60       15.14     16.75 o 
  -1  27   1        3.71       12.05     16.34 o 
   0  27   1      827.33      739.49     33.94 o 
   1  27   1      245.99      192.73     18.53 o 
   2  27   1      281.31      268.23     20.77 o 
   3  27   1        1.77       -8.33     16.94 o 
   4  27   1       32.51       34.04     17.91 o 
   5  27   1       81.59       59.15     19.73 o 
   6  27   1       11.39       19.42     19.08 o 
   7  27   1        0.54       -2.27     18.58 o 
   8  27   1      294.43      295.21     29.50 o 
   9  27   1       37.29       35.22     25.48 o 
  -9  28   1       73.13      133.49     26.88 o 
  -8  28   1       28.02       11.96     21.79 o 
  -7  28   1      108.37       75.06     21.45 o 
  -6  28   1        1.94       -0.27     18.33 o 
  -5  28   1      135.25       98.48     28.57 o 
  -4  28   1      717.13      708.04     33.66 o 
  -3  28   1       40.66       42.94     17.76 o 
  -2  28   1      368.86      275.56     21.73 o 
  -1  28   1       36.19       38.14     17.94 o 
   0  28   1       68.01       70.47     16.64 o 
   1  28   1      215.94      177.60     18.63 o 
   2  28   1      430.98      398.43     24.09 o 
   3  28   1       32.71       20.39     18.24 o 
   4  28   1       11.43        3.20     17.90 o 
   5  28   1        5.99       -6.53     18.94 o 
   6  28   1       11.27        6.73     20.37 o 
   7  28   1        7.15       16.16     22.49 o 
   8  28   1      119.75      173.49     26.68 o 
   9  28   1       24.05       50.46     26.47 o 
  -9  29   1       15.43       36.44     27.11 o 
  -8  29   1       69.35       68.67     22.67 o 
  -7  29   1        0.70       38.82     21.86 o 
  -6  29   1      157.86      134.92     22.55 o 
  -5  29   1      137.36       79.80     21.25 o 
  -4  29   1      156.51      178.91     21.31 o 
  -3  29   1      253.67      280.69     27.40 o 
  -2  29   1       59.70       27.66     19.25 o 
  -1  29   1      433.31      381.47     24.57 o 
   0  29   1      191.28      185.54     19.37 o 
   1  29   1       11.61       10.89     16.81 o 
   2  29   1        0.07       -3.44     18.33 o 
   3  29   1       86.35      112.97     19.20 o 
   4  29   1       43.17       85.67     20.42 o 
   5  29   1        0.10        1.76     19.48 o 
   6  29   1        2.39        4.40     20.64 o 
   7  29   1        0.45       -5.66     23.48 o 
   8  29   1       71.72       83.74     27.14 o 
  -8  30   1        4.99       20.75     23.58 o 
  -7  30   1       10.19       -1.21     22.50 o 
  -6  30   1        0.00      -12.37     20.70 o 
  -5  30   1      102.98      115.60     21.93 o 
  -4  30   1       28.78       63.24     22.99 o 
  -3  30   1      610.30      626.24     29.13 o 
  -2  30   1      128.38      141.31     24.51 o 
  -1  30   1        5.05        6.13     18.03 o 
   0  30   1       18.52       11.07     20.65 o 
   1  30   1      692.62      667.66     27.87 o 
   2  30   1       40.91       79.20     20.14 o 
   3  30   1      327.67      380.30     26.57 o 
   4  30   1      154.90      221.47     25.38 o 
   5  30   1       11.00       -2.12     20.75 o 
   6  30   1       10.55       15.44     21.01 o 
   7  30   1      105.35      115.67     27.88 o 
   8  30   1        0.95       -5.39     26.67 o 
  -7  31   1        9.20       24.15     23.36 o 
  -6  31   1        8.71       10.75     22.21 o 
  -5  31   1       15.56       57.17     21.55 o 
  -4  31   1       48.73       61.04     20.37 o 
  -3  31   1      101.62      112.79     21.82 o 
  -2  31   1       43.36       37.76     23.21 o 
  -1  31   1      288.88      242.16     23.90 o 
   0  31   1       15.25        4.10     18.99 o 
   1  31   1        9.18       28.71     19.98 o 
   2  31   1       64.80       65.77     20.88 o 
   3  31   1       61.92       67.09     21.77 o 
   4  31   1       82.03      148.27     23.29 o 
   5  31   1      154.05      177.91     23.92 o 
   6  31   1       50.17       98.49     26.56 o 
   7  31   1        1.05       26.60     26.71 o 
  -6  32   1       15.69        0.26     23.19 o 
  -5  32   1       46.60       61.38     22.39 o 
  -4  32   1      122.05      104.45     21.45 o 
  -3  32   1      124.73      134.43     22.66 o 
  -2  32   1       99.55      136.32     23.44 o 
  -1  32   1      148.54      141.95     22.46 o 
   0  32   1       21.51       47.98     19.97 o 
   1  32   1       30.54       18.60     24.89 o 
   2  32   1       26.08       10.79     19.83 o 
   3  32   1       83.23       76.51     23.28 o 
   4  32   1       21.04       63.69     22.60 o 
   5  32   1        0.52       10.50     21.48 o 
   6  32   1      183.30      162.68     29.59 o 
  -5  33   1        8.28       -8.24     21.96 o 
  -4  33   1       15.71       25.45     22.52 o 
  -3  33   1        6.56       13.58     21.42 o 
  -2  33   1        9.30        7.58     21.40 o 
  -1  33   1       58.24       82.94     21.73 o 
   0  33   1      186.05      232.92     24.87 o 
   1  33   1      160.69      114.58     24.67 o 
   2  33   1       14.00       27.73     21.34 o 
   3  33   1        0.22        8.15     22.75 o 
   4  33   1      381.51      517.39     31.52 o 
   5  33   1       13.89       15.99     25.66 o 
  -4  34   1       17.95       15.70     24.18 o 
  -3  34   1       35.39       65.39     23.92 o 
  -2  34   1       97.20      160.64     24.82 o 
  -1  34   1      106.16      179.05     24.76 o 
   0  34   1        1.85       -2.23     24.48 o 
   1  34   1      118.81      165.45     27.40 o 
   2  34   1      323.60      409.16     33.47 o 
   3  34   1        7.51       20.43     23.57 o 
   4  34   1       14.56       64.46     25.00 o 
  -2  35   1        2.88       11.91     24.09 o 
  -1  35   1      389.44      517.41     31.89 o 
   0  35   1        0.23      -16.70     25.55 o 
   1  35   1      750.69      899.07     44.71 o 
   2  35   1       60.86       44.78     27.86 o 
 -16   0   2        3.16       29.86     47.77 o 
 -15   0   2      241.00      223.93     53.00 o 
 -14   0   2      614.04      554.10     59.96 o 
 -13   0   2       67.35       83.35     41.80 o 
 -12   0   2      281.98      309.27     46.03 o 
 -11   0   2      399.48      409.48     26.90 o 
 -10   0   2        1.33        2.77     19.28 o 
  -9   0   2     1082.56     1051.18     31.32 o 
  -8   0   2      127.75       94.87     13.87 o 
  -7   0   2     1876.54     1728.11     27.28 o 
  -6   0   2    17798.20    18033.51    125.98 o 
  -5   0   2      592.51      491.07     14.61 o 
  -4   0   2    18094.29    17731.42     83.21 o 
  -3   0   2     5545.35     5005.61    178.33 o 
  -2   0   2     6855.41     6447.17     82.10 o 
  -1   0   2      117.30      495.81     37.54 o 
   0   0   2     2642.08     3109.64     28.51 o 
   1   0   2    46643.39    45141.77    303.92 o 
   2   0   2    21211.03    21097.06    486.55 o 
   3   0   2       21.72       40.11      9.48 o 
   4   0   2        7.13       16.59     11.97 o 
   5   0   2     3349.95     3181.63     51.11 o 
   6   0   2     5265.31     5182.40    120.04 o 
   7   0   2        0.25      -11.44     13.84 o 
   8   0   2      114.72       99.38     24.78 o 
   9   0   2       93.78       81.59     31.47 o 
  10   0   2       54.45      102.23    103.50 o 
  11   0   2        2.16       12.82     26.05 o 
  12   0   2        0.67      -17.48     24.57 o 
  13   0   2      252.64      285.88     47.77 o 
  14   0   2       56.94       43.54     41.30 o 
  15   0   2       32.31       39.81     47.52 o 
 -16   1   2       42.40       45.03     33.42 o 
 -15   1   2      103.99      169.61     33.57 o 
 -14   1   2       87.49       84.59     39.93 o 
 -13   1   2       41.94       54.40     26.73 o 
 -12   1   2      308.50      342.43     26.79 o 
 -11   1   2      749.07      653.41     29.51 o 
 -10   1   2      563.45      621.01     18.41 o 
  -9   1   2       67.02       72.36     10.67 o 
  -8   1   2        2.07       -1.46      8.80 o 
  -7   1   2       10.81       21.32      8.60 o 
  -6   1   2      484.75      436.00     32.01 o 
  -5   1   2     1202.77     1263.20     58.86 o 
  -4   1   2     9477.43     9507.60     37.06 o 
  -3   1   2    32912.17    33558.89    148.69 o 
  -2   1   2     8087.08     7711.57     89.81 o 
  -1   1   2     3875.70     4014.55    108.04 o 
   0   1   2       18.94       34.35      4.77 o 
   1   1   2     1033.54     1071.50     14.60 o 
   2   1   2      725.56      718.75     12.44 o 
   3   1   2      196.57      191.92      8.93 o 
   4   1   2     7247.92     7797.79     38.36 o 
   5   1   2      172.18      130.05      9.12 o 
   6   1   2     2824.55     3039.70     26.51 o 
   7   1   2      573.88      663.60     17.08 o 
   8   1   2       17.60       32.31     13.25 o 
   9   1   2     1407.69     1300.76     33.36 o 
  10   1   2      414.53      499.86     64.46 o 
  11   1   2       29.70       39.70     18.40 o 
  12   1   2       12.29       15.80     19.57 o 
  13   1   2        0.01       -4.06     23.60 o 
  14   1   2       21.96        9.60     30.62 o 
  15   1   2       39.31       -2.74     32.10 o 
 -16   2   2        2.27        1.73     32.48 o 
 -15   2   2      146.79      209.59     34.56 o 
 -14   2   2       34.25       61.79     28.74 o 
 -13   2   2       69.72       50.72     26.27 o 
 -12   2   2       20.78        4.05     18.62 o 
 -11   2   2      678.95      624.98     26.51 o 
 -10   2   2      351.06      341.54     17.15 o 
  -9   2   2     4248.70     4169.89     50.04 o 
  -8   2   2       20.97        3.81      9.44 o 
  -7   2   2     1439.40     1485.60     29.76 o 
  -6   2   2     4530.18     4480.36     33.91 o 
  -5   2   2       19.92       17.96     15.74 o 
  -4   2   2      116.97      172.20     23.15 o 
  -3   2   2    31293.96    31886.37    119.98 o 
  -2   2   2      462.72      400.57      8.46 o 
  -1   2   2      359.51      409.85      8.55 o 
   0   2   2     1766.14     1531.35     27.43 o 
   1   2   2     3824.59     3619.86     32.99 o 
   2   2   2    14181.66    13666.12     57.27 o 
   3   2   2     5404.21     5204.92     30.18 o 
   4   2   2     1314.28     1261.70     25.18 o 
   5   2   2      451.59      392.63     13.04 o 
   6   2   2      100.18      128.17      9.67 o 
   7   2   2      101.51       70.47      9.98 o 
   8   2   2      701.93      705.88     19.43 o 
   9   2   2     2524.13     2397.48     42.64 o 
  10   2   2       87.87       80.69     38.46 o 
  11   2   2        3.59       -3.76     20.71 o 
  12   2   2      252.52      248.56     24.12 o 
  13   2   2       67.08       74.10     27.81 o 
  14   2   2        2.04      -27.49     28.75 o 
  15   2   2      130.27      193.68     37.51 o 
 -16   3   2        0.35        7.45     31.28 o 
 -15   3   2       25.93       43.05     31.60 o 
 -14   3   2       13.22       21.97     26.46 o 
 -13   3   2       17.88        9.65     20.48 o 
 -12   3   2       39.86       37.20     19.70 o 
 -11   3   2      519.90      481.02     24.32 o 
 -10   3   2      286.27      343.32     17.56 o 
  -9   3   2     1643.42     1564.33     25.39 o 
  -8   3   2     1273.06     1330.24     19.81 o 
  -7   3   2       25.10       28.16     13.08 o 
  -6   3   2      315.89      387.48     38.89 o 
  -5   3   2     2313.67     2292.32     39.94 o 
  -4   3   2    10050.74     9691.98     72.58 o 
  -3   3   2     3769.91     3401.15     35.51 o 
  -2   3   2     1763.44     1780.45     13.36 o 
  -1   3   2      127.26      173.87      5.89 o 
   0   3   2    39185.91    40259.33    513.60 o 
   1   3   2     7993.23     7608.70    111.24 o 
   2   3   2     1471.96     1401.46     15.99 o 
   3   3   2     5878.11     5754.45     32.55 o 
   4   3   2     3327.29     3259.10     51.15 o 
   5   3   2     1109.05     1137.01     18.54 o 
   6   3   2        3.11       -1.63      9.69 o 
   7   3   2       57.57       53.98     11.45 o 
   8   3   2      456.14      437.45     20.86 o 
   9   3   2      522.26      479.45     19.08 o 
  10   3   2      102.20      112.20     31.90 o 
  11   3   2      767.37      708.30     30.06 o 
  12   3   2      178.77      164.74     22.38 o 
  13   3   2        0.81       -6.77     23.43 o 
  14   3   2       35.28       39.91     50.88 o 
  15   3   2       71.10       33.20     34.90 o 
 -16   4   2       51.43       26.44     33.50 o 
 -15   4   2       84.18       90.63     32.71 o 
 -14   4   2       63.66      113.17     42.16 o 
 -13   4   2        2.12        8.63     19.28 o 
 -12   4   2       16.17       20.00     18.67 o 
 -11   4   2      164.63      175.72     17.74 o 
 -10   4   2     5895.13     5729.93     96.75 o 
  -9   4   2     1190.98     1140.31     22.80 o 
  -8   4   2       10.07      -11.86     11.86 o 
  -7   4   2     1267.29     1380.08     21.36 o 
  -6   4   2     7792.68     7815.54     94.98 o 
  -5   4   2     2468.08     2614.36     85.17 o 
  -4   4   2      619.82      497.10     15.45 o 
  -3   4   2      772.27      719.33     13.63 o 
  -2   4   2      672.61      611.47      9.45 o 
  -1   4   2     1513.47     1542.96     21.23 o 
   0   4   2      372.02      345.39     20.53 o 
   1   4   2      425.76      408.04      7.17 o 
   2   4   2     5920.49     5373.14     79.49 o 
   3   4   2       73.22       65.78      8.83 o 
   4   4   2     1833.54     1867.23     27.15 o 
   5   4   2     1810.62     2167.48     24.64 o 
   6   4   2      942.33      997.32     19.05 o 
   7   4   2       35.65       44.61     11.23 o 
   8   4   2     1442.00     1454.72     39.83 o 
   9   4   2     1571.92     1559.93     30.03 o 
  10   4   2      746.01      813.52     57.47 o 
  11   4   2      110.69      128.79     26.23 o 
  12   4   2        0.06        5.91     19.20 o 
  13   4   2        0.02       -5.26     23.77 o 
  14   4   2       35.94       32.84     29.42 o 
  15   4   2        6.13       19.79     34.18 o 
 -15   5   2       12.79       13.74     33.09 o 
 -14   5   2      115.65       65.08     23.98 o 
 -13   5   2        3.85      -17.52     18.88 o 
 -12   5   2        1.10        3.15     19.95 o 
 -11   5   2      118.26      132.96     16.60 o 
 -10   5   2      255.62      228.29     22.06 o 
  -9   5   2     1581.23     1545.03     25.84 o 
  -8   5   2     2223.69     2227.84     41.36 o 
  -7   5   2     1600.11     1672.90     27.18 o 
  -6   5   2        2.95      -12.91     12.91 o 
  -5   5   2        1.40       -8.28     10.18 o 
  -4   5   2    15437.04    15241.98    150.49 o 
  -3   5   2      247.21      279.53      8.58 o 
  -2   5   2      205.44      259.82      8.58 o 
  -1   5   2     3706.86     3744.01     51.09 o 
   0   5   2     1849.58     1822.63     15.58 o 
   1   5   2     7509.11     7141.28     67.44 o 
   2   5   2      536.28      511.17      8.50 o 
   3   5   2     1248.46     1309.44     17.07 o 
   4   5   2      373.71      379.50     13.79 o 
   5   5   2       55.00       89.94     10.46 o 
   6   5   2       19.29       -1.98      9.96 o 
   7   5   2      288.88      274.25     14.34 o 
   8   5   2     2531.97     2495.66     46.64 o 
   9   5   2       28.85        2.86     15.05 o 
  10   5   2      106.42      138.13     23.37 o 
  11   5   2       77.79       66.85     17.30 o 
  12   5   2       61.76       44.53     25.03 o 
  13   5   2        6.35      -23.01     23.01 o 
  14   5   2       21.23       54.72     30.70 o 
 -15   6   2       70.29       52.40     25.27 o 
 -14   6   2       56.77       41.80     22.42 o 
 -13   6   2       24.71       16.69     20.00 o 
 -12   6   2      316.04      283.21     25.65 o 
 -11   6   2      279.94      242.23     18.15 o 
 -10   6   2     2033.78     1946.92     30.43 o 
  -9   6   2     2734.39     2684.50     34.05 o 
  -8   6   2      855.25      902.03     17.35 o 
  -7   6   2      645.58      717.89     35.17 o 
  -6   6   2     3353.06     3686.35    112.30 o 
  -5   6   2     3823.54     3859.04     74.95 o 
  -4   6   2     1859.02     1845.92     32.69 o 
  -3   6   2      127.33      119.91      7.74 o 
  -2   6   2       13.31       16.31      6.07 o 
  -1   6   2      866.68      818.14     10.62 o 
   0   6   2        4.34       15.89      6.28 o 
   1   6   2      198.93      176.57      6.83 o 
   2   6   2     3718.96     3793.05     31.06 o 
   3   6   2      240.65      253.83     10.68 o 
   4   6   2      590.83      563.38     21.74 o 
   5   6   2      560.22      667.71     25.39 o 
   6   6   2       36.40       44.53     10.84 o 
   7   6   2       19.58        2.07     10.86 o 
   8   6   2      291.82      306.57     19.26 o 
   9   6   2       15.33       38.88     13.84 o 
  10   6   2        6.45        0.48     13.75 o 
  11   6   2       20.05       25.92     23.11 o 
  12   6   2       21.55        2.54     19.67 o 
  13   6   2        4.94      -23.05     23.05 o 
  14   6   2       20.29       59.41     29.53 o 
 -15   7   2       71.06       77.77     26.24 o 
 -14   7   2      101.57       77.19     24.09 o 
 -13   7   2      767.13      722.91     48.17 o 
 -12   7   2      587.44      498.93     46.17 o 
 -11   7   2       98.07      113.42     16.75 o 
 -10   7   2      523.10      502.53     22.57 o 
  -9   7   2      399.94      424.91     17.75 o 
  -8   7   2     1357.11     1368.85     23.49 o 
  -7   7   2     1565.63     1632.12     38.09 o 
  -6   7   2      144.90      128.87     13.50 o 
  -5   7   2     1556.43     1650.03     21.78 o 
  -4   7   2      555.91      598.44     13.07 o 
  -3   7   2       55.68       37.15      7.67 o 
  -2   7   2      191.49      170.46      9.83 o 
  -1   7   2      247.02      200.82      7.21 o 
   0   7   2      620.71      576.65     10.00 o 
   1   7   2     2372.09     2191.56     15.71 o 
   2   7   2     1130.40     1239.94     14.84 o 
   3   7   2      720.31      713.97     14.05 o 
   4   7   2     8979.69     9661.66     50.64 o 
   5   7   2     5902.09     6472.05     43.40 o 
   6   7   2      541.50      494.04     15.78 o 
   7   7   2      423.97      378.87     15.46 o 
   8   7   2      251.37      242.40     15.27 o 
   9   7   2       20.22       13.59     17.34 o 
  10   7   2      353.35      325.35     18.53 o 
  11   7   2      180.17      168.99     19.23 o 
  12   7   2        1.05       32.77     17.79 o 
  13   7   2        6.66      -14.38     26.58 o 
  14   7   2        8.24       26.57     30.40 o 
 -15   8   2      327.52      394.55     36.29 o 
 -14   8   2        1.57      -21.66     21.66 o 
 -13   8   2       67.98       76.44     21.75 o 
 -12   8   2       13.09      -16.82     16.82 o 
 -11   8   2      433.69      359.67     20.17 o 
 -10   8   2      107.12      138.57     15.24 o 
  -9   8   2      153.12      181.59     18.61 o 
  -8   8   2        0.38        0.11     11.29 o 
  -7   8   2        1.81       11.62      9.53 o 
  -6   8   2      169.02      192.10     19.98 o 
  -5   8   2      173.76      175.04     14.74 o 
  -4   8   2      693.41      724.72     14.47 o 
  -3   8   2     2584.59     2738.52     29.86 o 
  -2   8   2      131.35      119.58      7.39 o 
  -1   8   2      646.49      573.90     15.19 o 
   0   8   2     1610.18     1627.84     39.53 o 
   1   8   2        3.31        7.61      7.39 o 
   2   8   2      372.95      429.18      9.71 o 
   3   8   2     1732.84     1850.23     16.26 o 
   4   8   2     3131.69     3413.14     35.72 o 
   5   8   2      639.98      696.46     29.10 o 
   6   8   2      245.32      287.88     13.87 o 
   7   8   2      535.60      550.65     22.83 o 
   8   8   2       68.56       70.65     13.11 o 
   9   8   2     1122.46     1038.96     59.50 o 
  10   8   2      328.80      368.56     54.03 o 
  11   8   2      531.08      535.67     24.35 o 
  12   8   2      137.50      146.19     23.23 o 
  13   8   2        0.94      -15.85     27.29 o 
  14   8   2        0.35       13.42     30.87 o 
 -15   9   2        6.48       33.23     26.64 o 
 -14   9   2      126.25      163.86     34.69 o 
 -13   9   2      649.22      693.49     35.50 o 
 -12   9   2      577.56      535.28     27.00 o 
 -11   9   2       80.39       43.47     15.30 o 
 -10   9   2       77.03      110.28     14.54 o 
  -9   9   2       37.46       12.59     12.86 o 
  -8   9   2        8.09        5.36     11.86 o 
  -7   9   2      254.08      241.89     11.75 o 
  -6   9   2       21.74       22.91     13.17 o 
  -5   9   2     4248.72     4799.34     48.03 o 
  -4   9   2     2988.75     2996.63     37.41 o 
  -3   9   2       97.79       75.36      8.32 o 
  -2   9   2       49.17       67.21      7.13 o 
  -1   9   2      107.75      107.14      7.28 o 
   0   9   2      156.83      200.03      7.44 o 
   1   9   2     1762.43     1869.21     21.04 o 
   2   9   2     1719.71     1574.15     15.31 o 
   3   9   2      209.26      259.71     21.08 o 
   4   9   2     4735.78     4725.19     35.71 o 
   5   9   2      304.26      375.34     18.25 o 
   6   9   2     1175.87     1147.16     21.58 o 
   7   9   2      654.14      630.26     18.70 o 
   8   9   2      157.73      114.22     14.88 o 
   9   9   2     2037.25     1940.29     34.37 o 
  10   9   2       34.19       65.19     15.67 o 
  11   9   2      205.82      182.50     19.90 o 
  12   9   2      191.59      165.03     20.24 o 
  13   9   2        3.39       32.53     25.50 o 
  14   9   2       69.78       62.47     32.46 o 
 -15  10   2       19.49       13.02     31.97 o 
 -14  10   2      307.51      333.67     30.27 o 
 -13  10   2       26.55       39.61     22.22 o 
 -12  10   2      122.05      129.66     19.62 o 
 -11  10   2      308.04      268.78     18.90 o 
 -10  10   2       18.90       36.19     13.56 o 
  -9  10   2      895.08      877.25     21.85 o 
  -8  10   2     1027.92      966.24     21.56 o 
  -7  10   2        2.98       11.82     13.19 o 
  -6  10   2      789.30      854.90     22.49 o 
  -5  10   2     1238.81     1398.00     26.58 o 
  -4  10   2      446.94      366.91     12.09 o 
  -3  10   2     1446.83     1626.65     20.69 o 
  -2  10   2     1012.27      980.52     20.93 o 
  -1  10   2     1825.11     1925.25     73.32 o 
   0  10   2      583.61      644.96     29.13 o 
   1  10   2     2092.26     1959.81     16.76 o 
   2  10   2     3338.01     3556.00     38.99 o 
   3  10   2     6091.33     6449.73     45.51 o 
   4  10   2       53.98       63.78     17.59 o 
   5  10   2      207.66      227.91     18.30 o 
   6  10   2      143.25      175.61     13.04 o 
   7  10   2      144.47      143.19     13.62 o 
   8  10   2      726.68      722.05     20.63 o 
   9  10   2      725.72      749.95     22.49 o 
  10  10   2       57.07       23.69     14.64 o 
  11  10   2        0.04       13.25     15.25 o 
  12  10   2      131.66      125.43     19.70 o 
  13  10   2        0.29        5.92     33.71 o 
  14  10   2       37.51       42.25     33.95 o 
 -15  11   2       14.22        3.37     30.92 o 
 -14  11   2       25.02       34.28     28.47 o 
 -13  11   2      315.30      251.96     27.97 o 
 -12  11   2       28.20       34.91     23.95 o 
 -11  11   2        5.82        9.50     14.83 o 
 -10  11   2      205.67      199.24     21.26 o 
  -9  11   2      474.38      374.54     17.94 o 
  -8  11   2       45.89       48.99     12.18 o 
  -7  11   2      108.55      129.36     17.20 o 
  -6  11   2       63.66       86.83     16.62 o 
  -5  11   2        3.14        0.02     12.97 o 
  -4  11   2     1336.01     1357.04     25.40 o 
  -3  11   2      516.59      482.35     12.89 o 
  -2  11   2      803.99      826.67     32.98 o 
  -1  11   2      218.79      302.84     26.91 o 
   0  11   2      183.68      241.56     16.78 o 
   1  11   2     1534.88     1610.87     15.70 o 
   2  11   2     1932.41     2071.23     24.75 o 
   3  11   2      430.85      475.71     19.81 o 
   4  11   2     3618.52     3592.95     32.20 o 
   5  11   2        3.66       15.64     11.57 o 
   6  11   2      373.64      355.88     15.22 o 
   7  11   2       44.73       47.59     12.53 o 
   8  11   2       18.70       20.63     12.80 o 
   9  11   2       36.55       37.35     13.78 o 
  10  11   2       74.37       30.67     27.25 o 
  11  11   2        0.19       -2.40     15.36 o 
  12  11   2        0.14        9.30     20.64 o 
  13  11   2       16.93       33.94     26.15 o 
  14  11   2       79.61       99.52     51.75 o 
 -15  12   2      136.45      257.21     41.16 o 
 -14  12   2        2.19       17.46     28.81 o 
 -13  12   2       65.48       62.74     24.91 o 
 -12  12   2        0.53        8.56     17.93 o 
 -11  12   2      487.35      460.47     21.68 o 
 -10  12   2      113.89       92.59     14.91 o 
  -9  12   2     1685.75     1627.43     28.55 o 
  -8  12   2      466.89      426.23     17.44 o 
  -7  12   2     1771.28     1690.21     34.77 o 
  -6  12   2      357.38      364.64     27.30 o 
  -5  12   2      447.40      468.53     14.40 o 
  -4  12   2      374.39      383.50     12.42 o 
  -3  12   2        0.58        6.13      8.15 o 
  -2  12   2      568.31      683.66     18.76 o 
  -1  12   2      312.13      377.96     22.25 o 
   0  12   2     2454.44     3153.14    174.75 o 
   1  12   2     2292.47     2157.85     24.30 o 
   2  12   2     1673.28     1629.98     23.55 o 
   3  12   2      401.83      389.22     10.84 o 
   4  12   2        0.89        0.03     14.26 o 
   5  12   2      843.09      912.22     19.32 o 
   6  12   2      443.67      419.04     16.23 o 
   7  12   2      682.39      700.90     19.99 o 
   8  12   2       27.46       28.95     15.84 o 
   9  12   2      197.03      200.46     32.13 o 
  10  12   2       50.55       39.28     27.61 o 
  11  12   2        1.29       -6.05     15.86 o 
  12  12   2        3.31      -20.81     20.81 o 
  13  12   2       12.59       -9.67     33.23 o 
  14  12   2       51.31      143.81     52.00 o 
 -15  13   2      126.73      105.47     35.57 o 
 -14  13   2       63.33       49.39     30.41 o 
 -13  13   2        8.17       24.32     41.10 o 
 -12  13   2      249.48      280.85     28.53 o 
 -11  13   2        0.50       33.51     19.14 o 
 -10  13   2      491.49      473.47     19.63 o 
  -9  13   2        6.79       10.19     13.12 o 
  -8  13   2      486.61      487.82     18.01 o 
  -7  13   2      502.64      475.13     17.00 o 
  -6  13   2     1382.18     1479.70     28.71 o 
  -5  13   2      218.97      194.31     12.23 o 
  -4  13   2      348.64      367.26     12.12 o 
  -3  13   2     1717.60     1753.82     26.25 o 
  -2  13   2     1545.08     1520.68     25.93 o 
  -1  13   2     3126.85     3388.24    104.27 o 
   0  13   2      464.81      724.62     39.62 o 
   1  13   2      538.59      531.93     17.02 o 
   2  13   2       75.94       81.11      8.90 o 
   3  13   2      760.50      866.63     14.36 o 
   4  13   2      968.67      877.21     25.89 o 
   5  13   2      445.82      400.71     15.56 o 
   6  13   2      660.25      705.77     19.17 o 
   7  13   2     1468.76     1460.76     26.53 o 
   8  13   2       17.93       20.93     15.80 o 
   9  13   2        2.79       31.41     15.16 o 
  10  13   2       79.56       99.04     15.82 o 
  11  13   2       13.44       45.51     18.16 o 
  12  13   2       32.95       52.86     33.12 o 
  13  13   2      105.74      103.25     35.43 o 
  14  13   2        1.33      -10.20     46.78 o 
 -14  14   2      155.95      110.35     35.36 o 
 -13  14   2      307.26      261.25     29.47 o 
 -12  14   2       80.46       76.33     29.49 o 
 -11  14   2      542.01      505.79     30.99 o 
 -10  14   2        6.41      -10.61     15.59 o 
  -9  14   2        0.02      -12.58     12.58 o 
  -8  14   2      899.55      819.06     21.14 o 
  -7  14   2       50.58       69.59     12.83 o 
  -6  14   2       67.80       94.53     16.41 o 
  -5  14   2      622.14      704.04     28.81 o 
  -4  14   2      786.46      779.67     14.51 o 
  -3  14   2     1291.88     1338.69     22.12 o 
  -2  14   2     3766.10     4003.77     75.82 o 
  -1  14   2      239.65      313.97     12.62 o 
   0  14   2     3646.79     4885.19    214.75 o 
   1  14   2      864.18      988.85     36.70 o 
   2  14   2     1068.27      965.15     14.14 o 
   3  14   2      278.32      250.92     10.30 o 
   4  14   2       73.77       48.07      9.91 o 
   5  14   2      816.63      848.34     31.80 o 
   6  14   2      455.73      438.99     17.21 o 
   7  14   2      452.15      481.29     18.20 o 
   8  14   2     1322.60     1294.76     26.78 o 
   9  14   2       30.49       92.98     27.05 o 
  10  14   2      271.02      234.49     20.54 o 
  11  14   2      301.23      288.02     26.14 o 
  12  14   2       22.21       16.58     32.18 o 
  13  14   2       15.13       36.04     35.38 o 
 -14  15   2      140.59      233.30     37.30 o 
 -13  15   2        7.12       26.98     24.84 o 
 -12  15   2      469.70      555.82     42.22 o 
 -11  15   2      172.56      200.29     24.89 o 
 -10  15   2        2.44      -15.94     15.94 o 
  -9  15   2       14.81       13.22     15.46 o 
  -8  15   2        0.77       -7.77     14.64 o 
  -7  15   2      203.45      198.12     16.79 o 
  -6  15   2      223.28      242.41     15.18 o 
  -5  15   2     1276.49     1224.12     25.16 o 
  -4  15   2      754.15      721.11     20.09 o 
  -3  15   2      183.75      184.00     12.76 o 
  -2  15   2      494.89      510.28     18.95 o 
  -1  15   2      372.42      408.77     12.94 o 
   0  15   2      631.73      762.30     31.91 o 
   1  15   2      272.62      296.80     20.00 o 
   2  15   2      418.06      419.96     10.92 o 
   3  15   2       20.84       32.52      8.54 o 
   4  15   2     1213.40     1160.92     27.03 o 
   5  15   2      115.73      136.17     19.94 o 
   6  15   2     1218.70     1185.44     23.68 o 
   7  15   2       69.76       54.85     13.33 o 
   8  15   2      479.99      422.92     21.52 o 
   9  15   2       99.45       92.13     17.37 o 
  10  15   2        5.82       17.22     27.88 o 
  11  15   2        0.99      -21.10     21.10 o 
  12  15   2       11.23       66.91     27.56 o 
  13  15   2       33.93       42.89     36.58 o 
 -14  16   2        0.33      -15.35     31.39 o 
 -13  16   2      320.79      318.12     32.04 o 
 -12  16   2       92.13      111.57     26.99 o 
 -11  16   2       27.42       33.38     20.27 o 
 -10  16   2      161.98      152.54     20.67 o 
  -9  16   2        9.64       20.78     15.99 o 
  -8  16   2       70.39       93.41     16.23 o 
  -7  16   2       62.32       40.20     15.56 o 
  -6  16   2       17.38        2.74     16.55 o 
  -5  16   2       15.25       -6.13     16.61 o 
  -4  16   2      548.84      526.35     19.15 o 
  -3  16   2       11.62        5.17     10.65 o 
  -2  16   2      398.41      423.77     15.13 o 
  -1  16   2       12.70       22.37      9.29 o 
   0  16   2        0.01        8.44      7.21 o 
   1  16   2      114.93      156.65      8.95 o 
   2  16   2     1607.68     1677.03     27.12 o 
   3  16   2        3.21        2.28      8.53 o 
   4  16   2       16.53       11.96     10.50 o 
   5  16   2       76.70      114.20     39.22 o 
   6  16   2     2800.37     2678.34     68.59 o 
   7  16   2        6.66        7.98     16.37 o 
   8  16   2        8.91       32.05     17.55 o 
   9  16   2        0.83        1.17     16.00 o 
  10  16   2      152.65      151.91     19.03 o 
  11  16   2        7.44       14.18     22.43 o 
  12  16   2      251.15      295.56     32.80 o 
  13  16   2       66.28       70.53     37.10 o 
 -14  17   2       46.03      105.97     29.68 o 
 -13  17   2        3.13        4.45     25.72 o 
 -12  17   2        0.02       16.86     21.92 o 
 -11  17   2      358.20      304.51     25.57 o 
 -10  17   2      370.86      390.97     25.64 o 
  -9  17   2      224.17      157.14     18.19 o 
  -8  17   2      219.47      238.42     18.78 o 
  -7  17   2       65.85       75.42     17.08 o 
  -6  17   2        5.03        5.31     17.77 o 
  -5  17   2       25.81       18.98     13.68 o 
  -4  17   2        6.82       15.48     12.57 o 
  -3  17   2      920.69      889.18     20.72 o 
  -2  17   2       33.09       18.42     12.37 o 
  -1  17   2     1857.26     1966.66     36.22 o 
   0  17   2       38.22       59.51     11.78 o 
   1  17   2      239.96      240.26     13.92 o 
   2  17   2       82.88       82.29     10.76 o 
   3  17   2      671.31      605.53     16.60 o 
   4  17   2      270.34      249.90     24.18 o 
   5  17   2      701.10      775.91     76.65 o 
   6  17   2     1828.46     1608.16     32.97 o 
   7  17   2      219.31      223.01     18.66 o 
   8  17   2       99.65       99.44     17.03 o 
   9  17   2        1.10       54.77     42.60 o 
  10  17   2       51.52       81.87     21.85 o 
  11  17   2        7.18       -1.33     22.72 o 
  12  17   2       45.32       41.01     28.82 o 
  13  17   2       12.11      -19.17     48.27 o 
 -13  18   2        0.04       28.01     27.59 o 
 -12  18   2       18.95        8.55     24.93 o 
 -11  18   2       73.16       75.49     29.73 o 
 -10  18   2      124.93      135.07     21.25 o 
  -9  18   2      262.82      223.61     19.70 o 
  -8  18   2      242.78      186.79     18.34 o 
  -7  18   2     2047.60     2031.52     46.90 o 
  -6  18   2     2041.75     2043.51     52.62 o 
  -5  18   2      367.94      361.41     19.23 o 
  -4  18   2     4304.15     4206.20     42.82 o 
  -3  18   2      734.18      720.47     19.92 o 
  -2  18   2        0.31        7.07     11.20 o 
  -1  18   2      220.47      200.52     14.21 o 
   0  18   2      547.76      553.84     20.10 o 
   1  18   2       67.98       72.78     12.32 o 
   2  18   2        8.47       30.08     13.70 o 
   3  18   2      712.67      688.79     17.84 o 
   4  18   2     8384.38     8008.12     60.48 o 
   5  18   2       41.23       21.73     15.21 o 
   6  18   2       80.93       50.42     15.26 o 
   7  18   2        0.06       -4.68     15.53 o 
   8  18   2       12.44       30.30     16.39 o 
   9  18   2       75.52       89.42     18.13 o 
  10  18   2       85.40      111.90     22.26 o 
  11  18   2       44.83       46.54     23.44 o 
  12  18   2       29.80       29.03     28.28 o 
 -13  19   2       58.23       94.82     49.15 o 
 -12  19   2      241.60      283.64     34.48 o 
 -11  19   2       40.63       41.20     22.48 o 
 -10  19   2       30.21       11.03     19.89 o 
  -9  19   2      318.65      288.34     20.79 o 
  -8  19   2      104.20       93.84     17.61 o 
  -7  19   2       19.61       15.59     15.38 o 
  -6  19   2        6.50       17.44     15.60 o 
  -5  19   2      309.36      297.51     17.57 o 
  -4  19   2     2193.11     2075.05     31.62 o 
  -3  19   2      705.04      670.68     20.07 o 
  -2  19   2      485.33      472.69     20.66 o 
  -1  19   2      943.43      892.52     23.85 o 
   0  19   2        0.00       -1.67     12.02 o 
   1  19   2      208.33      178.27     14.13 o 
   2  19   2     1310.58     1270.73     25.27 o 
   3  19   2      208.40      196.23     14.00 o 
   4  19   2     2533.43     2413.69     35.50 o 
   5  19   2     1874.72     1922.64    108.71 o 
   6  19   2      755.22      787.80     44.84 o 
   7  19   2        5.21        5.16     14.59 o 
   8  19   2      415.94      488.74     27.14 o 
   9  19   2      202.99      196.45     25.32 o 
  10  19   2      172.65      215.12     24.92 o 
  11  19   2       37.26       30.94     23.31 o 
  12  19   2      124.37      131.40     31.29 o 
 -13  20   2       10.99       45.73     29.30 o 
 -12  20   2        9.48       55.16     28.17 o 
 -11  20   2      389.95      441.18     29.02 o 
 -10  20   2      232.92      201.96     24.10 o 
  -9  20   2       37.02       38.64     18.10 o 
  -8  20   2       29.37       34.04     16.78 o 
  -7  20   2      426.88      383.86     22.00 o 
  -6  20   2      747.37      658.51     22.78 o 
  -5  20   2     1187.90     1127.77     37.13 o 
  -4  20   2     1188.43     1124.13     25.38 o 
  -3  20   2        0.85        7.90     14.58 o 
  -2  20   2      201.32      221.40     17.54 o 
  -1  20   2      450.53      439.27     20.23 o 
   0  20   2        3.45        9.55     12.18 o 
   1  20   2       38.37       31.76     13.08 o 
   2  20   2     3091.19     2871.08     36.54 o 
   3  20   2     3214.38     3179.89     39.35 o 
   4  20   2     1971.11     1883.36     32.40 o 
   5  20   2      685.40      574.30     22.22 o 
   6  20   2      446.97      482.89     37.55 o 
   7  20   2      143.40      104.56     16.11 o 
   8  20   2       27.56       35.21     16.18 o 
   9  20   2       10.21       26.42     20.79 o 
  10  20   2       17.21       45.09     22.36 o 
  11  20   2        0.87      -14.27     22.90 o 
  12  20   2       12.77       48.39     31.04 o 
 -13  21   2      179.35      208.59     34.87 o 
 -12  21   2       13.66       48.77     29.03 o 
 -11  21   2       14.08       10.45     21.87 o 
 -10  21   2      611.42      541.62     30.25 o 
  -9  21   2      136.72      128.42     19.19 o 
  -8  21   2      107.94       98.97     18.09 o 
  -7  21   2       33.90       27.16     16.38 o 
  -6  21   2       15.28       68.05     20.17 o 
  -5  21   2      652.84      585.38     24.46 o 
  -4  21   2      174.77      166.68     18.71 o 
  -3  21   2      194.86      145.49     17.45 o 
  -2  21   2        9.10       18.41     15.17 o 
  -1  21   2      843.50      760.16     24.64 o 
   0  21   2      341.74      353.63     17.86 o 
   1  21   2       63.02       69.44     14.07 o 
   2  21   2      231.37      282.60     25.31 o 
   3  21   2     1853.70     1812.45     50.07 o 
   4  21   2       40.58       25.64     24.46 o 
   5  21   2      101.00       74.32     17.40 o 
   6  21   2       69.35       38.69     15.41 o 
   7  21   2        9.97       13.14     15.21 o 
   8  21   2       42.89       34.07     16.58 o 
   9  21   2      115.35      101.82     23.18 o 
  10  21   2      125.04      134.05     24.47 o 
  11  21   2       67.71      107.96     26.55 o 
  12  21   2       13.13      -17.08     32.01 o 
 -12  22   2        0.17       19.56     29.09 o 
 -11  22   2        2.69       22.46     24.23 o 
 -10  22   2       27.06       64.10     22.00 o 
  -9  22   2      138.01      100.23     19.17 o 
  -8  22   2       21.38       12.98     16.95 o 
  -7  22   2      342.46      337.84     20.71 o 
  -6  22   2        2.57      -16.22     16.22 o 
  -5  22   2      349.55      299.90     21.09 o 
  -4  22   2      941.43      825.34     27.02 o 
  -3  22   2       53.30       36.71     17.14 o 
  -2  22   2     1235.33     1328.08     34.34 o 
  -1  22   2       43.01       49.51     16.37 o 
   0  22   2     1314.50     1368.15     28.33 o 
   1  22   2      202.59      225.52     16.88 o 
   2  22   2     3371.86     3245.10     49.68 o 
   3  22   2      463.07      445.27     23.03 o 
   4  22   2      422.54      375.71     22.30 o 
   5  22   2       75.23       48.63     16.94 o 
   6  22   2        0.12        2.22     16.65 o 
   7  22   2       36.22       40.31     18.08 o 
   8  22   2       48.99       52.13     19.05 o 
   9  22   2       80.14       86.13     21.23 o 
  10  22   2        1.50        7.87     21.21 o 
  11  22   2      173.71      198.19     26.44 o 
 -12  23   2       71.61       73.74     30.51 o 
 -11  23   2      269.96      297.82     28.33 o 
 -10  23   2        0.00      -21.42     21.42 o 
  -9  23   2        9.23       26.09     20.51 o 
  -8  23   2        9.35      -10.60     17.81 o 
  -7  23   2      207.54      205.42     21.03 o 
  -6  23   2        8.16       24.64     17.69 o 
  -5  23   2      619.81      540.72     27.76 o 
  -4  23   2      372.32      301.82     20.72 o 
  -3  23   2      550.75      470.23     23.27 o 
  -2  23   2       20.18       10.82     16.30 o 
  -1  23   2      306.17      261.90     19.29 o 
   0  23   2       15.31       42.54     14.85 o 
   1  23   2      121.24      106.06     15.42 o 
   2  23   2        2.57       49.57     15.50 o 
   3  23   2       92.08       63.50     24.54 o 
   4  23   2        9.39       22.67     17.05 o 
   5  23   2      176.74      127.86     18.55 o 
   6  23   2      137.90      158.52     19.73 o 
   7  23   2       14.87      -14.42     20.68 o 
   8  23   2       47.91       50.60     21.94 o 
   9  23   2       13.91       12.33     23.21 o 
  10  23   2       58.92       61.50     23.13 o 
  11  23   2      183.99      219.47     30.59 o 
 -11  24   2      137.83      170.09     29.62 o 
 -10  24   2       21.80       -5.50     25.62 o 
  -9  24   2      211.66      198.41     22.96 o 
  -8  24   2        0.32       11.69     18.60 o 
  -7  24   2        0.00        7.81     17.46 o 
  -6  24   2       39.04       32.62     17.79 o 
  -5  24   2        0.10       -1.36     16.62 o 
  -4  24   2       71.16       62.34     17.03 o 
  -3  24   2     1458.62     1413.10     34.07 o 
  -2  24   2       36.85       30.82     15.67 o 
  -1  24   2      232.90      199.89     19.06 o 
   0  24   2     1337.36     1085.64     27.01 o 
   1  24   2      167.79      157.86     16.36 o 
   2  24   2      101.78       98.86     15.49 o 
   3  24   2       38.96       46.00     17.54 o 
   4  24   2      198.52      182.01     19.84 o 
   5  24   2      600.25      523.43     24.93 o 
   6  24   2       58.25       58.41     17.54 o 
   7  24   2       25.60       29.28     18.50 o 
   8  24   2       81.23       76.90     23.32 o 
   9  24   2       50.27       40.29     23.35 o 
  10  24   2      112.63      114.63     27.11 o 
 -11  25   2       45.86       72.57     26.41 o 
 -10  25   2       78.93       48.18     25.00 o 
  -9  25   2      154.33      128.91     27.76 o 
  -8  25   2      144.34      112.33     21.45 o 
  -7  25   2      409.20      447.15     25.95 o 
  -6  25   2      215.61      234.79     21.67 o 
  -5  25   2      600.72      551.01     25.50 o 
  -4  25   2       58.44       11.72     18.51 o 
  -3  25   2       27.61       17.92     16.19 o 
  -2  25   2       10.90       20.29     15.77 o 
  -1  25   2      241.20      223.91     19.56 o 
   0  25   2      319.52      313.21     18.74 o 
   1  25   2        0.80        2.84     14.71 o 
   2  25   2       50.66       62.58     15.34 o 
   3  25   2        0.71      -11.40     16.31 o 
   4  25   2       24.34       35.29     16.70 o 
   5  25   2      157.84      143.36     20.04 o 
   6  25   2       65.13       63.45     18.81 o 
   7  25   2      107.42      131.02     23.59 o 
   8  25   2       32.11       47.51     22.56 o 
   9  25   2      209.85      228.15     28.39 o 
  10  25   2       13.46       16.03     26.64 o 
 -11  26   2        4.82       32.20     27.20 o 
 -10  26   2       13.07        1.04     24.81 o 
  -9  26   2      356.74      483.10     54.19 o 
  -8  26   2        3.28        8.50     20.39 o 
  -7  26   2       34.90       15.07     19.55 o 
  -6  26   2      112.18       96.58     19.55 o 
  -5  26   2       49.03       21.59     17.90 o 
  -4  26   2      107.69      104.62     19.02 o 
  -3  26   2       61.53       65.07     17.23 o 
  -2  26   2       21.67       10.61     16.08 o 
  -1  26   2       91.03       69.65     17.07 o 
   0  26   2       24.26       28.49     16.74 o 
   1  26   2      109.67      118.80     16.74 o 
   2  26   2       33.16       37.62     16.46 o 
   3  26   2        0.39        0.15     16.89 o 
   4  26   2        9.37       23.69     17.34 o 
   5  26   2       25.70       37.85     18.39 o 
   6  26   2       16.33       38.17     18.39 o 
   7  26   2        6.38        5.46     21.37 o 
   8  26   2        0.30      -23.60     23.60 o 
   9  26   2      276.20      368.91     31.93 o 
  10  26   2       12.65       39.02     27.06 o 
 -10  27   2       30.32       54.58     26.71 o 
  -9  27   2      241.48      256.49     28.89 o 
  -8  27   2        9.43        7.30     20.76 o 
  -7  27   2       80.48       95.31     22.01 o 
  -6  27   2       36.36       48.82     19.09 o 
  -5  27   2        3.89       28.85     18.89 o 
  -4  27   2      172.59      200.16     20.87 o 
  -3  27   2       22.37       18.73     17.02 o 
  -2  27   2      250.92      192.93     19.98 o 
  -1  27   2       28.94       33.22     16.98 o 
   0  27   2       74.79       70.39     20.75 o 
   1  27   2      100.33       95.29     16.92 o 
   2  27   2        0.89        4.04     17.16 o 
   3  27   2        3.94       -7.90     16.87 o 
   4  27   2        0.34        5.99     18.00 o 
   5  27   2       16.10        6.18     18.35 o 
   6  27   2        2.76       19.17     22.27 o 
   7  27   2       31.51       38.02     23.26 o 
   8  27   2       11.73        0.81     23.52 o 
   9  27   2        0.03      -10.25     26.08 o 
 -10  28   2        5.16       33.08     26.54 o 
  -9  28   2      102.06      134.48     27.96 o 
  -8  28   2      184.46      192.59     25.08 o 
  -7  28   2      143.31      199.79     23.48 o 
  -6  28   2      138.33      122.02     21.21 o 
  -5  28   2      118.15      106.78     32.83 o 
  -4  28   2       84.22       54.59     18.76 o 
  -3  28   2       10.12       14.67     16.91 o 
  -2  28   2       38.74       47.70     17.88 o 
  -1  28   2      277.44      238.80     21.37 o 
   0  28   2       79.92       49.50     17.99 o 
   1  28   2        0.31        4.79     16.33 o 
   2  28   2        3.41       -1.87     18.28 o 
   3  28   2       95.91      101.23     19.77 o 
   4  28   2       37.44       20.45     19.02 o 
   5  28   2        0.53       -7.93     18.95 o 
   6  28   2      115.81      115.82     24.14 o 
   7  28   2       49.17       42.49     24.17 o 
   8  28   2        1.74      -25.16     25.16 o 
   9  28   2        1.98       -1.75     29.87 o 
  -9  29   2       11.20      -13.98     26.12 o 
  -8  29   2      258.12      256.20     26.21 o 
  -7  29   2        9.63       16.05     23.94 o 
  -6  29   2       81.09      114.06     22.55 o 
  -5  29   2      153.52      101.48     21.59 o 
  -4  29   2       71.86       73.89     19.40 o 
  -3  29   2      870.81      842.19     31.43 o 
  -2  29   2       13.82        8.20     18.44 o 
  -1  29   2      278.07      262.77     22.12 o 
   0  29   2       21.44       30.90     18.37 o 
   1  29   2      139.04      115.41     20.59 o 
   2  29   2        3.38       15.82     18.09 o 
   3  29   2       38.62       77.67     20.23 o 
   4  29   2       66.28       74.36     19.67 o 
   5  29   2       26.05       -8.38     21.91 o 
   6  29   2        0.00      -22.25     22.25 o 
   7  29   2       87.51       84.29     24.74 o 
   8  29   2        2.09       -0.68     24.00 o 
  -8  30   2       47.91       69.25     24.45 o 
  -7  30   2       23.91       39.59     23.13 o 
  -6  30   2      113.10      106.04     27.86 o 
  -5  30   2       80.54       91.69     21.88 o 
  -4  30   2       14.10        6.66     18.42 o 
  -3  30   2      283.16      369.19     25.14 o 
  -2  30   2       67.29       58.91     19.51 o 
  -1  30   2      230.17      258.29     23.03 o 
   0  30   2       60.07       59.47     19.36 o 
   1  30   2      106.11      166.90     23.77 o 
   2  30   2        0.43       16.03     19.47 o 
   3  30   2      645.87      696.69     43.17 o 
   4  30   2        0.35       24.79     20.04 o 
   5  30   2        4.96       73.90     46.11 o 
   6  30   2      114.48      100.09     25.51 o 
   7  30   2        2.33      -14.20     24.73 o 
  -8  31   2      138.48      123.44     33.28 o 
  -7  31   2      115.00      119.10     25.97 o 
  -6  31   2      135.24      169.24     24.75 o 
  -5  31   2        0.43       -5.30     21.20 o 
  -4  31   2       64.34       94.91     20.73 o 
  -3  31   2      176.67      184.09     23.18 o 
  -2  31   2      315.86      327.77     25.33 o 
  -1  31   2       61.84       39.45     20.71 o 
   0  31   2       32.57       29.23     19.55 o 
   1  31   2      176.16      210.11     25.46 o 
   2  31   2        2.00      -20.57     20.57 o 
   3  31   2       73.26       73.03     22.09 o 
   4  31   2       32.50       71.55     25.18 o 
   5  31   2        5.34        8.07     29.92 o 
   6  31   2        0.46      -24.78     24.78 o 
   7  31   2        3.00       28.86     50.76 o 
  -7  32   2       38.46       40.35     24.61 o 
  -6  32   2        3.66      -15.56     21.82 o 
  -5  32   2       20.26        8.66     21.45 o 
  -4  32   2       35.44       31.24     20.55 o 
  -3  32   2        8.93       32.62     31.73 o 
  -2  32   2       37.41       45.74     21.55 o 
  -1  32   2        0.67      -17.60     19.08 o 
   0  32   2      124.82       97.91     21.17 o 
   1  32   2        7.31       14.07     21.73 o 
   2  32   2       90.61       92.06     26.54 o 
   3  32   2      121.77      115.89     26.49 o 
   4  32   2       61.21       71.87     26.39 o 
   5  32   2        8.56        8.86     26.15 o 
   6  32   2      141.03      204.78     29.93 o 
  -6  33   2      887.30      944.62     38.42 o 
  -5  33   2        2.01       -2.68     22.42 o 
  -4  33   2      131.99      178.62     24.90 o 
  -3  33   2      134.06      170.34     24.51 o 
  -2  33   2      273.83      450.98     28.55 o 
  -1  33   2       49.60       64.23     22.33 o 
   0  33   2        1.67      -11.97     22.82 o 
   1  33   2       17.55       15.92     22.10 o 
   2  33   2       72.34      136.15     27.90 o 
   3  33   2        1.52        5.43     30.25 o 
   4  33   2       20.57       47.73     31.03 o 
   5  33   2       57.51      100.36     27.88 o 
  -4  34   2       76.41       37.06     24.00 o 
  -3  34   2       46.50       45.05     23.71 o 
  -2  34   2      243.03      331.92     28.35 o 
  -1  34   2       21.03       46.87     22.86 o 
   0  34   2      399.78      447.42     33.93 o 
   1  34   2      197.74      279.15     29.96 o 
   2  34   2      254.18      279.17     32.50 o 
   3  34   2       20.90       23.41     31.29 o 
  -2  35   2      117.89      138.12     26.48 o 
  -1  35   2       37.73       27.93     24.45 o 
   0  35   2        1.13      -11.65     25.47 o 
   1  35   2      233.21      299.27     31.04 o 
 -16   1   3       39.01       37.74     32.28 o 
 -15   1   3      181.92      157.13     33.74 o 
 -14   1   3        0.45        5.08     24.44 o 
 -13   1   3       27.48       17.15     33.71 o 
 -12   1   3       71.33       80.56     24.38 o 
 -11   1   3      846.00      892.15     30.72 o 
 -10   1   3      180.37      163.21     12.61 o 
  -9   1   3       86.58       74.00     10.58 o 
  -8   1   3        0.67       17.29      8.83 o 
  -7   1   3       16.33        5.41      9.73 o 
  -6   1   3     1944.91     1880.68     66.67 o 
  -5   1   3     3003.51     2950.22     22.31 o 
  -4   1   3       18.89       21.19      8.96 o 
  -3   1   3       20.59       19.11      8.43 o 
  -2   1   3        4.14        6.55      6.91 o 
  -1   1   3     6539.88     6332.12     31.63 o 
   0   1   3     8247.22     8069.04     61.06 o 
   1   1   3     7641.67     7551.13     86.23 o 
   2   1   3    10748.02    10233.50    154.35 o 
   3   1   3      720.85      696.52     17.92 o 
   4   1   3     2672.13     2656.82     32.71 o 
   5   1   3      533.81      599.06     19.93 o 
   6   1   3       10.40        1.60     13.26 o 
   7   1   3      412.91      421.93     20.55 o 
   8   1   3     1128.55     1021.41     29.47 o 
   9   1   3      353.74      360.82     28.87 o 
  10   1   3      335.79      364.44     30.94 o 
  11   1   3      267.38      272.36     27.62 o 
  12   1   3        5.05       12.86     19.70 o 
  13   1   3       70.24       78.27     22.63 o 
  14   1   3       40.34       26.00     30.30 o 
 -16   2   3        0.43      -31.02     31.02 o 
 -15   2   3       37.44       45.67     45.28 o 
 -14   2   3       54.88       29.70     26.30 o 
 -13   2   3      909.61      822.25     37.34 o 
 -12   2   3       53.74       58.71     20.83 o 
 -11   2   3      414.96      364.10     22.83 o 
 -10   2   3        3.72       17.97     13.03 o 
  -9   2   3        8.05       -5.06     11.13 o 
  -8   2   3       41.87       35.15      9.00 o 
  -7   2   3      118.54      115.92      9.34 o 
  -6   2   3        9.83      -10.10     10.10 o 
  -5   2   3     1932.66     1861.88     25.25 o 
  -4   2   3       31.05       17.62      6.32 o 
  -3   2   3        0.52       36.47     11.39 o 
  -2   2   3     4615.12     4479.02     36.93 o 
  -1   2   3    25124.80    24606.97    158.97 o 
   0   2   3    10071.92    10180.07    110.24 o 
   1   2   3     8744.80     8352.78     62.13 o 
   2   2   3     2402.08     2169.15     22.11 o 
   3   2   3     2480.16     2330.17     27.72 o 
   4   2   3     1518.58     1474.64     27.13 o 
   5   2   3     1016.26     1043.53     18.33 o 
   6   2   3      123.26       93.43     11.04 o 
   7   2   3       57.07       59.13     13.18 o 
   8   2   3      396.73      357.42     18.55 o 
   9   2   3        1.26      -16.65     26.47 o 
  10   2   3        9.51       18.58     25.20 o 
  11   2   3       60.14       84.98     20.64 o 
  12   2   3       10.16       20.18     24.96 o 
  13   2   3        2.81        4.71     21.27 o 
  14   2   3       14.08       56.20     32.28 o 
 -16   3   3       83.57      105.08     34.51 o 
 -15   3   3      172.42      179.11     33.55 o 
 -14   3   3      185.97      135.93     24.93 o 
 -13   3   3      272.84      230.25     25.32 o 
 -12   3   3       67.45       32.98     19.39 o 
 -11   3   3      133.88      150.10     27.01 o 
 -10   3   3       22.82        6.09     12.99 o 
  -9   3   3      631.43      608.66     19.02 o 
  -8   3   3       48.15       50.32      9.57 o 
  -7   3   3       24.61       12.44     18.49 o 
  -6   3   3     2748.95     2939.71     55.45 o 
  -5   3   3       69.19       85.77     13.67 o 
  -4   3   3      592.17      634.45     12.42 o 
  -3   3   3    28102.62    27356.59    228.36 o 
  -2   3   3      290.63      252.10      7.84 o 
  -1   3   3      197.98      190.57     21.79 o 
   0   3   3      230.61      232.20      8.63 o 
   1   3   3        1.85        6.11      5.70 o 
   2   3   3     7235.29     6816.11     54.76 o 
   3   3   3     3532.10     3398.88     28.73 o 
   4   3   3     2261.07     2288.69     24.98 o 
   5   3   3      371.33      485.00     14.43 o 
   6   3   3      171.83      189.47     14.04 o 
   7   3   3      577.24      548.55     22.74 o 
   8   3   3      216.50      218.11     16.55 o 
   9   3   3      499.33      451.52     51.25 o 
  10   3   3      208.37      252.01     28.12 o 
  11   3   3        2.74       -8.77     18.94 o 
  12   3   3      151.37      120.66     22.61 o 
  13   3   3        5.39       -6.37     21.54 o 
  14   3   3       23.27       45.39     31.91 o 
 -16   4   3       59.24       47.45     34.21 o 
 -15   4   3       73.89       93.67     31.69 o 
 -14   4   3      154.08      132.50     26.42 o 
 -13   4   3       64.09       45.01     20.32 o 
 -12   4   3      175.68      132.14     21.77 o 
 -11   4   3      366.13      324.98     22.15 o 
 -10   4   3       74.27       72.03     14.14 o 
  -9   4   3      221.31      200.45     12.83 o 
  -8   4   3      856.25      873.94     21.99 o 
  -7   4   3     1947.56     2072.88     22.08 o 
  -6   4   3      322.72      380.00     17.57 o 
  -5   4   3     4412.33     4465.29     56.74 o 
  -4   4   3     2881.85     2716.18     19.45 o 
  -3   4   3     2613.05     2591.83     72.23 o 
  -2   4   3     2154.49     2166.07     29.49 o 
  -1   4   3     5967.23     5997.24     81.89 o 
   0   4   3     1585.85     1671.56     27.90 o 
   1   4   3     1893.21     1953.11     18.36 o 
   2   4   3     1851.96     1777.09     26.44 o 
   3   4   3       80.02       53.69      6.85 o 
   4   4   3     6055.07     6442.12     48.05 o 
   5   4   3        2.96        6.66      9.70 o 
   6   4   3       51.39       22.70     10.38 o 
   7   4   3      725.32      708.28     24.28 o 
   8   4   3       23.27       20.67     12.81 o 
   9   4   3       88.41       68.66     32.00 o 
  10   4   3        2.50       44.07     19.17 o 
  11   4   3        5.58       44.37     19.61 o 
  12   4   3      115.07      147.81     22.99 o 
  13   4   3        5.72       21.52     22.51 o 
  14   4   3      107.02      163.80     45.41 o 
 -16   5   3       59.86       82.26     33.83 o 
 -15   5   3        2.37      -23.63     23.63 o 
 -14   5   3       67.69       58.73     22.76 o 
 -13   5   3        7.80       -0.04     19.61 o 
 -12   5   3        7.04        6.16     18.52 o 
 -11   5   3      309.75      280.24     20.97 o 
 -10   5   3     1867.17     1819.73     38.48 o 
  -9   5   3       26.84        6.61     15.49 o 
  -8   5   3      125.37      101.01     11.48 o 
  -7   5   3        0.64      -11.86     11.86 o 
  -6   5   3     1156.67     1180.84     31.76 o 
  -5   5   3     4107.70     4148.91     57.81 o 
  -4   5   3     2696.76     2515.13     33.57 o 
  -3   5   3       59.49       65.47     10.69 o 
  -2   5   3      615.49      609.37     29.50 o 
  -1   5   3     1494.87     1470.15     34.81 o 
   0   5   3     1597.40     1642.56     15.28 o 
   1   5   3        0.16       -3.88      5.78 o 
   2   5   3     2565.15     2361.48     27.50 o 
   3   5   3      714.76      713.18     18.99 o 
   4   5   3     8941.17     8990.19     70.61 o 
   5   5   3     1052.11     1119.54     19.57 o 
   6   5   3        5.36       16.08     10.14 o 
   7   5   3       44.66       61.92     12.17 o 
   8   5   3      656.22      699.89     24.63 o 
   9   5   3      135.61      129.86     15.18 o 
  10   5   3       70.85       71.04     19.62 o 
  11   5   3      152.28      154.95     22.40 o 
  12   5   3       18.28      -10.18     19.59 o 
  13   5   3       11.74       15.45     22.42 o 
  14   5   3      121.16      113.76     34.04 o 
 -16   6   3        2.65      -27.90     47.90 o 
 -15   6   3        0.03        1.43     23.89 o 
 -14   6   3      169.31      163.81     25.59 o 
 -13   6   3      587.53      499.31     31.65 o 
 -12   6   3      272.09      272.17     21.68 o 
 -11   6   3      152.23      143.94     19.11 o 
 -10   6   3        6.68      -14.34     14.34 o 
  -9   6   3       26.39       24.03     12.75 o 
  -8   6   3      962.62     1034.31     25.57 o 
  -7   6   3       79.75       33.98     12.52 o 
  -6   6   3      683.68      731.97     15.50 o 
  -5   6   3     1123.65     1260.56     80.03 o 
  -4   6   3     3121.28     3116.25     38.14 o 
  -3   6   3      107.86      125.75      9.75 o 
  -2   6   3    14035.63    13679.66    119.47 o 
  -1   6   3     1826.38     1709.34     22.81 o 
   0   6   3     5767.98     5696.80     32.38 o 
   1   6   3     5332.96     5254.72     52.33 o 
   2   6   3      165.65      154.73      7.59 o 
   3   6   3     4656.50     4542.26     25.26 o 
   4   6   3      489.00      517.14     19.08 o 
   5   6   3      396.23      498.29     20.11 o 
   6   6   3      508.74      497.79     18.93 o 
   7   6   3       10.07       15.11     11.73 o 
   8   6   3      145.00      138.04     14.31 o 
   9   6   3       12.89       37.62     14.46 o 
  10   6   3      887.05      806.66     27.10 o 
  11   6   3      127.30      120.95     21.15 o 
  12   6   3        2.70       -4.98     19.16 o 
  13   6   3       80.90       78.50     28.41 o 
  14   6   3       14.70      -28.82     30.75 o 
 -16   7   3       35.75       -1.75     27.56 o 
 -15   7   3       77.13       54.68     25.51 o 
 -14   7   3       32.42        6.87     21.79 o 
 -13   7   3       12.94       47.86     20.22 o 
 -12   7   3        0.09        0.93     16.53 o 
 -11   7   3      160.04      153.26     20.58 o 
 -10   7   3      571.70      501.61     29.61 o 
  -9   7   3      137.84      131.23     14.05 o 
  -8   7   3       69.98       25.93     10.39 o 
  -7   7   3      251.90      241.81     11.44 o 
  -6   7   3        3.18       -2.57      9.89 o 
  -5   7   3     3176.77     3176.42     41.25 o 
  -4   7   3      275.27      212.12      9.64 o 
  -3   7   3      653.50      642.94     12.30 o 
  -2   7   3      230.05      303.51     41.59 o 
  -1   7   3     2602.86     2507.31     39.43 o 
   0   7   3      675.45      615.24     10.36 o 
   1   7   3      852.50      813.82     11.68 o 
   2   7   3      515.17      542.36     10.08 o 
   3   7   3        4.49        6.62      8.44 o 
   4   7   3      100.84      104.62     10.54 o 
   5   7   3     3371.65     3680.14     36.90 o 
   6   7   3       85.40       71.24     11.41 o 
   7   7   3        0.48        4.34     11.60 o 
   8   7   3        0.00       24.30     12.58 o 
   9   7   3        0.21       42.69     22.13 o 
  10   7   3      293.88      335.89     23.51 o 
  11   7   3       32.87        0.84     18.00 o 
  12   7   3       18.79       35.09     20.12 o 
  13   7   3       33.50       14.10     24.99 o 
  14   7   3      165.91      180.85     37.83 o 
 -15   8   3        3.18       28.83     26.09 o 
 -14   8   3      102.86      111.79     24.94 o 
 -13   8   3      233.99      262.66     26.81 o 
 -12   8   3       56.29       53.91     20.65 o 
 -11   8   3       62.56       36.86     15.16 o 
 -10   8   3       15.69        8.03     13.82 o 
  -9   8   3      303.90      276.39     15.33 o 
  -8   8   3      758.81      751.23     18.75 o 
  -7   8   3       86.28      118.44     12.57 o 
  -6   8   3     2020.98     2334.99     23.17 o 
  -5   8   3     3227.39     3758.90     95.42 o 
  -4   8   3       48.58       51.56      8.68 o 
  -3   8   3     3570.41     3550.75     28.28 o 
  -2   8   3        0.55       -8.46      8.46 o 
  -1   8   3     1932.58     1937.61     22.12 o 
   0   8   3     2525.18     2481.78     30.12 o 
   1   8   3      738.48      745.71     14.25 o 
   2   8   3     1664.40     1649.55     21.25 o 
   3   8   3      448.81      397.08     10.04 o 
   4   8   3      752.49      748.08     16.54 o 
   5   8   3      215.44      281.36     13.50 o 
   6   8   3       24.17       35.06     11.56 o 
   7   8   3      532.84      499.84     17.55 o 
   8   8   3      673.85      689.17     20.76 o 
   9   8   3        0.46        6.60     13.47 o 
  10   8   3       46.26       69.82     15.46 o 
  11   8   3       29.23       26.50     17.09 o 
  12   8   3        3.60       18.43     20.71 o 
  13   8   3       14.66       40.41     25.81 o 
  14   8   3      115.32      101.92     36.05 o 
 -15   9   3        8.92       -2.65     24.94 o 
 -14   9   3      178.82      187.77     26.23 o 
 -13   9   3       90.83       94.52     22.35 o 
 -12   9   3        4.55       19.02     17.79 o 
 -11   9   3      375.57      372.58     40.22 o 
 -10   9   3       53.01       40.79     15.40 o 
  -9   9   3      139.99      126.80     14.10 o 
  -8   9   3       42.33       40.97     11.96 o 
  -7   9   3      394.90      397.11     13.36 o 
  -6   9   3       22.00       14.85     11.06 o 
  -5   9   3      414.61      502.36     21.76 o 
  -4   9   3        0.09       -8.17      8.23 o 
  -3   9   3       65.68       79.48     11.59 o 
  -2   9   3     3126.25     3315.19     24.23 o 
  -1   9   3      180.50      173.32      8.15 o 
   0   9   3     1336.63     1356.84     22.09 o 
   1   9   3     2255.01     2355.31     21.72 o 
   2   9   3      458.68      451.08     15.20 o 
   3   9   3      529.98      450.55     10.90 o 
   4   9   3       92.18      138.62     11.40 o 
   5   9   3      874.45      821.65     18.24 o 
   6   9   3      113.96       82.93     12.40 o 
   7   9   3      773.22      738.34     20.46 o 
   8   9   3       92.92      114.15     17.23 o 
   9   9   3      511.50      528.48     20.29 o 
  10   9   3       29.64       28.80     22.43 o 
  11   9   3       99.65      119.60     21.26 o 
  12   9   3        5.35       -5.52     20.66 o 
  13   9   3       78.05       92.60     27.83 o 
  14   9   3      174.61      195.30     38.83 o 
 -15  10   3      175.96      207.07     37.12 o 
 -14  10   3      130.75      175.51     26.31 o 
 -13  10   3      223.39      217.01     22.70 o 
 -12  10   3        9.53        4.34     17.31 o 
 -11  10   3     1090.84      916.16     26.88 o 
 -10  10   3      129.17      109.08     16.12 o 
  -9  10   3      402.98      356.38     16.70 o 
  -8  10   3        1.05        2.19     11.48 o 
  -7  10   3      363.52      368.20     15.46 o 
  -6  10   3      514.14      480.88     20.86 o 
  -5  10   3      121.64       99.06     13.19 o 
  -4  10   3     3721.94     3809.65     63.70 o 
  -3  10   3     2962.45     3080.20     32.18 o 
  -2  10   3     4009.42     4497.06     32.04 o 
  -1  10   3     2737.36     2862.40     40.36 o 
   0  10   3     5630.65     5710.19     63.10 o 
   1  10   3       12.67       35.40      7.96 o 
   2  10   3     5852.58     6293.09    100.23 o 
   3  10   3      493.21      430.09     13.18 o 
   4  10   3       46.47       81.19     10.99 o 
   5  10   3       69.05       73.34     12.85 o 
   6  10   3      390.10      393.53     15.84 o 
   7  10   3       70.86       86.26     13.15 o 
   8  10   3       11.20       27.18     13.72 o 
   9  10   3       87.15       92.67     15.05 o 
  10  10   3      139.04      108.74     16.02 o 
  11  10   3       19.16       38.08     20.47 o 
  12  10   3        5.62        5.80     20.55 o 
  13  10   3        2.72       -8.11     25.91 o 
  14  10   3      171.64      267.51     41.08 o 
 -15  11   3       11.86       24.89     37.94 o 
 -14  11   3        4.60       21.23     51.75 o 
 -13  11   3       13.90        1.11     18.63 o 
 -12  11   3       67.51       79.99     19.24 o 
 -11  11   3       32.76       34.12     19.11 o 
 -10  11   3        8.87       10.15     14.98 o 
  -9  11   3      199.01      160.15     16.40 o 
  -8  11   3       45.86       39.20     13.04 o 
  -7  11   3     1520.08     1514.91     21.35 o 
  -6  11   3       31.63       52.59     10.68 o 
  -5  11   3       16.97       34.40     10.43 o 
  -4  11   3      591.93      587.72     15.49 o 
  -3  11   3       23.39       15.57      8.73 o 
  -2  11   3     1750.86     1789.74     24.27 o 
  -1  11   3       32.01       36.56     12.57 o 
   0  11   3      178.87      186.31     25.05 o 
   1  11   3     2646.92     2524.45     20.71 o 
   2  11   3       74.34       64.14     10.26 o 
   3  11   3     1141.43     1063.35     17.69 o 
   4  11   3     1954.74     2134.12     20.01 o 
   5  11   3      182.62      215.79     17.31 o 
   6  11   3     1805.37     1800.71     27.20 o 
   7  11   3      211.79      187.08     14.86 o 
   8  11   3        0.00        1.93     12.66 o 
   9  11   3        5.98       28.88     13.88 o 
  10  11   3        0.78       16.28     18.25 o 
  11  11   3       57.34       73.97     21.46 o 
  12  11   3       42.66       53.04     22.70 o 
  13  11   3        4.54       -5.91     32.83 o 
  14  11   3        5.32      -34.58     50.51 o 
 -15  12   3        0.77       21.00     32.53 o 
 -14  12   3       58.74       42.36     29.58 o 
 -13  12   3        0.28       10.95     22.59 o 
 -12  12   3       12.41       15.89     18.23 o 
 -11  12   3       82.67       82.05     16.35 o 
 -10  12   3      167.00      166.72     18.77 o 
  -9  12   3      973.59      885.25     26.65 o 
  -8  12   3       11.59        5.72     12.54 o 
  -7  12   3     1762.67     1720.34     26.24 o 
  -6  12   3      489.94      509.33     15.79 o 
  -5  12   3       59.80       59.76     11.97 o 
  -4  12   3      789.36      773.62     16.17 o 
  -3  12   3      660.98      744.64     13.50 o 
  -2  12   3       79.92       71.84      7.99 o 
  -1  12   3     8714.28     9555.80    101.45 o 
   0  12   3     7947.44     8626.60    155.48 o 
   1  12   3     1779.45     1835.08     21.64 o 
   2  12   3      151.14      170.67      9.25 o 
   3  12   3     1827.42     1936.19     22.05 o 
   4  12   3       19.64       40.32      8.59 o 
   5  12   3       11.65       19.57     13.24 o 
   6  12   3      455.86      469.95     17.35 o 
   7  12   3      260.10      251.48     15.86 o 
   8  12   3       74.75       79.80     15.12 o 
   9  12   3       15.64        5.63     26.15 o 
  10  12   3        0.28       44.54     17.88 o 
  11  12   3       89.52       84.40     19.28 o 
  12  12   3       57.24       62.68     28.64 o 
  13  12   3       36.58       63.58     36.87 o 
 -15  13   3        2.21       -1.78     33.91 o 
 -14  13   3        5.06      -20.53     30.52 o 
 -13  13   3       14.56       14.09     23.40 o 
 -12  13   3      186.89      174.33     26.06 o 
 -11  13   3      113.28       81.80     19.50 o 
 -10  13   3       38.50       73.23     15.95 o 
  -9  13   3      357.18      317.14     19.45 o 
  -8  13   3        0.26       -8.06     12.25 o 
  -7  13   3     2566.23     2490.73     30.96 o 
  -6  13   3       49.85       34.98     11.31 o 
  -5  13   3      301.14      365.44     13.24 o 
  -4  13   3      278.34      317.14     13.67 o 
  -3  13   3      249.60      227.35     10.07 o 
  -2  13   3       86.43       90.91      7.68 o 
  -1  13   3      335.48      497.07     40.09 o 
   0  13   3       55.87        8.88     14.16 o 
   1  13   3      674.65      688.15     13.07 o 
   2  13   3     2535.99     2404.08     27.82 o 
   3  13   3        3.23       -5.71      8.03 o 
   4  13   3       86.06      118.80      9.46 o 
   5  13   3     1179.65     1168.29     22.19 o 
   6  13   3       98.78       86.05     13.24 o 
   7  13   3     1298.77     1277.92     31.58 o 
   8  13   3      362.47      333.34     17.85 o 
   9  13   3       80.92      131.75     26.07 o 
  10  13   3       80.05      112.45     19.15 o 
  11  13   3       36.01       38.67     21.96 o 
  12  13   3        2.85      -13.21     26.15 o 
  13  13   3        2.67       41.75     37.03 o 
 -15  14   3        0.17       16.37     33.78 o 
 -14  14   3        4.36       28.46     31.31 o 
 -13  14   3       80.00       96.68     25.73 o 
 -12  14   3       11.82       42.02     29.21 o 
 -11  14   3        0.01       -7.85     27.96 o 
 -10  14   3       17.36       26.29     17.21 o 
  -9  14   3       73.68       62.82     16.08 o 
  -8  14   3      307.62      271.40     15.94 o 
  -7  14   3      222.13      183.71     14.28 o 
  -6  14   3      106.56      106.25     13.40 o 
  -5  14   3      268.05      352.22     13.66 o 
  -4  14   3       69.91       64.93      9.15 o 
  -3  14   3      219.75      179.33     10.69 o 
  -2  14   3      864.73      992.51     14.98 o 
  -1  14   3      443.56      481.68     21.68 o 
   0  14   3      562.27      600.76     24.63 o 
   1  14   3     1735.80     1893.79     25.07 o 
   2  14   3      330.22      295.87     10.59 o 
   3  14   3        5.07        0.11      8.05 o 
   4  14   3      251.72      250.72     15.17 o 
   5  14   3      188.73      204.67     14.15 o 
   6  14   3       84.45       60.98     13.52 o 
   7  14   3      592.58      560.43     19.78 o 
   8  14   3       56.24       75.77     14.68 o 
   9  14   3       43.33       35.93     14.34 o 
  10  14   3        3.08        4.32     20.68 o 
  11  14   3      322.00      355.72     27.67 o 
  12  14   3       21.20        5.91     28.93 o 
  13  14   3       24.31       52.55     37.89 o 
 -14  15   3       46.94       34.13     27.33 o 
 -13  15   3       64.71      121.09     26.93 o 
 -12  15   3        3.15        4.90     29.02 o 
 -11  15   3       37.07       72.85     20.59 o 
 -10  15   3       51.41       53.80     18.52 o 
  -9  15   3       43.11       49.62     15.95 o 
  -8  15   3       26.74       28.11     15.18 o 
  -7  15   3     1635.84     1566.48     32.79 o 
  -6  15   3     2221.16     2173.54     55.78 o 
  -5  15   3        2.97        9.79     10.02 o 
  -4  15   3       72.92       76.68      9.07 o 
  -3  15   3     4196.45     4418.89     80.89 o 
  -2  15   3     4025.58     4227.69     83.21 o 
  -1  15   3       12.11       24.69      7.66 o 
   0  15   3        0.37        3.61      7.61 o 
   1  15   3     1794.62     1784.35     25.29 o 
   2  15   3      822.99      918.66     15.06 o 
   3  15   3      216.41      202.23     10.61 o 
   4  15   3     1859.96     1823.41     35.12 o 
   5  15   3      104.71      125.47     12.77 o 
   6  15   3      942.23      823.39     21.57 o 
   7  15   3      309.67      257.29     16.14 o 
   8  15   3        2.19       -2.74     15.75 o 
   9  15   3       11.50        8.95     18.98 o 
  10  15   3        3.63        5.90     20.16 o 
  11  15   3       14.26       34.70     22.62 o 
  12  15   3       42.88       41.97     30.22 o 
  13  15   3      139.32      170.84     41.87 o 
 -14  16   3        0.75       -9.17     25.69 o 
 -13  16   3      147.06      144.86     28.52 o 
 -12  16   3        4.97       35.60     24.99 o 
 -11  16   3      218.49      254.20     32.61 o 
 -10  16   3       49.84       62.59     19.40 o 
  -9  16   3      183.46      195.32     23.41 o 
  -8  16   3      196.14      171.70     18.13 o 
  -7  16   3     2268.45     2211.45     49.67 o 
  -6  16   3     2368.19     2391.92     77.52 o 
  -5  16   3      940.50      903.84     28.85 o 
  -4  16   3       85.74       91.42     13.59 o 
  -3  16   3      254.08      278.44     14.66 o 
  -2  16   3        0.02      -10.98     10.98 o 
  -1  16   3      812.97      802.75     38.32 o 
   0  16   3      208.36      236.58     14.28 o 
   1  16   3      198.20      223.32     10.19 o 
   2  16   3       27.09       35.79      9.87 o 
   3  16   3        5.13        8.69     10.15 o 
   4  16   3     1115.83     1178.52     64.88 o 
   5  16   3     2040.53     2024.09     31.85 o 
   6  16   3      395.10      387.96     20.56 o 
   7  16   3       10.37       -6.69     15.53 o 
   8  16   3      331.98      345.37     21.14 o 
   9  16   3        6.59       28.71     19.48 o 
  10  16   3       43.57       46.95     21.45 o 
  11  16   3       50.12       49.73     23.56 o 
  12  16   3      178.85      206.66     34.09 o 
  13  16   3       46.39       36.44     40.25 o 
 -14  17   3       16.39       30.68     27.41 o 
 -13  17   3        5.19      -12.06     25.21 o 
 -12  17   3       54.83       43.32     30.50 o 
 -11  17   3      231.45      267.49     24.62 o 
 -10  17   3      161.60      144.40     21.04 o 
  -9  17   3      165.65      174.97     18.50 o 
  -8  17   3        5.35       -3.22     15.72 o 
  -7  17   3      263.53      297.06     20.19 o 
  -6  17   3     3706.20     3497.15     82.59 o 
  -5  17   3       48.50       24.36     14.07 o 
  -4  17   3      839.76      858.46     21.04 o 
  -3  17   3        3.54       -3.23     11.29 o 
  -2  17   3      215.39      233.32     14.86 o 
  -1  17   3      310.68      344.85     19.64 o 
   0  17   3      979.03     1060.46     54.75 o 
   1  17   3      241.87      238.47     12.88 o 
   2  17   3     1226.07     1260.38     21.23 o 
   3  17   3      326.81      332.24     13.91 o 
   4  17   3       92.67       92.74     14.08 o 
   5  17   3     3397.49     3218.83     53.37 o 
   6  17   3      522.23      522.17     21.51 o 
   7  17   3      192.59      167.41     18.42 o 
   8  17   3      159.74      116.26     20.30 o 
   9  17   3       78.57       76.50     20.14 o 
  10  17   3      149.85      191.50     23.79 o 
  11  17   3        5.39      -16.92     22.90 o 
  12  17   3      100.91       93.30     30.14 o 
 -14  18   3       57.94       44.61     40.83 o 
 -13  18   3        0.13       11.59     38.51 o 
 -12  18   3       10.10       35.45     25.78 o 
 -11  18   3       92.82       66.97     20.94 o 
 -10  18   3        4.41        2.85     18.86 o 
  -9  18   3      979.18      997.53     29.55 o 
  -8  18   3     1962.19     1789.96     36.18 o 
  -7  18   3      224.67      211.67     19.35 o 
  -6  18   3     1730.98     1666.14     47.65 o 
  -5  18   3      119.05      141.19     16.21 o 
  -4  18   3     2232.30     2290.56     39.99 o 
  -3  18   3       82.71       76.95     13.33 o 
  -2  18   3      202.97      165.50     13.08 o 
  -1  18   3      924.57      980.35     40.24 o 
   0  18   3        8.80       -3.43     11.58 o 
   1  18   3      156.04      143.84     13.55 o 
   2  18   3      738.27      690.42     17.74 o 
   3  18   3     1581.84     1484.56     23.73 o 
   4  18   3       30.96        3.95     18.51 o 
   5  18   3      226.06      179.05     17.24 o 
   6  18   3        4.98      -14.50     14.50 o 
   7  18   3       17.95        3.61     14.84 o 
   8  18   3      115.76      101.15     20.82 o 
   9  18   3       30.53       13.43     20.25 o 
  10  18   3       30.55       30.38     22.28 o 
  11  18   3      160.72      160.87     26.74 o 
  12  18   3       46.65      102.44     31.29 o 
 -13  19   3        2.47        3.04     28.92 o 
 -12  19   3       28.06       69.79     27.12 o 
 -11  19   3       50.82       57.35     21.38 o 
 -10  19   3       18.42       18.43     20.04 o 
  -9  19   3        6.84        6.69     16.23 o 
  -8  19   3       36.80       17.59     16.06 o 
  -7  19   3      558.95      549.66     23.80 o 
  -6  19   3      188.94      179.92     19.40 o 
  -5  19   3     3829.08     3655.38     69.51 o 
  -4  19   3     1564.84     1483.60     34.08 o 
  -3  19   3      459.53      446.59     18.01 o 
  -2  19   3       80.89       65.37     15.43 o 
  -1  19   3      429.53      395.28     19.17 o 
   0  19   3        9.27        5.03     12.69 o 
   1  19   3      379.60      323.52     16.48 o 
   2  19   3      565.65      586.96     19.99 o 
   3  19   3      970.91      900.99     20.80 o 
   4  19   3       41.34       76.85     19.86 o 
   5  19   3     2621.09     2507.86     37.21 o 
   6  19   3     1898.65     1885.98     46.07 o 
   7  19   3       29.10       10.20     15.03 o 
   8  19   3      103.78       92.30     19.73 o 
   9  19   3       10.87        5.02     19.82 o 
  10  19   3       51.09       73.34     23.53 o 
  11  19   3        0.38        8.64     23.99 o 
  12  19   3        0.63       -4.80     29.24 o 
 -13  20   3        3.15      -29.26     29.26 o 
 -12  20   3       26.81       35.41     27.71 o 
 -11  20   3       90.40      129.28     24.16 o 
 -10  20   3      196.14      217.95     27.58 o 
  -9  20   3        3.10        4.25     16.86 o 
  -8  20   3      540.15      514.68     24.10 o 
  -7  20   3     2367.72     2193.24     56.70 o 
  -6  20   3     1331.48     1233.02     46.79 o 
  -5  20   3      120.15      138.98     16.57 o 
  -4  20   3      103.25       74.30     14.95 o 
  -3  20   3      172.53      190.07     21.29 o 
  -2  20   3       45.66       43.28     15.42 o 
  -1  20   3       26.41       31.58     13.86 o 
   0  20   3       15.17       57.72     14.82 o 
   1  20   3       51.58       51.54     13.71 o 
   2  20   3      273.77      233.52     16.85 o 
   3  20   3      447.02      521.20     56.39 o 
   4  20   3     1124.13     1261.60     63.07 o 
   5  20   3      102.41       95.70     22.44 o 
   6  20   3       14.44       16.31     14.70 o 
   7  20   3      665.85      578.98     34.91 o 
   8  20   3       44.40       14.05     18.16 o 
   9  20   3       25.39       16.82     19.87 o 
  10  20   3        8.27       24.71     22.52 o 
  11  20   3       72.05       85.93     26.56 o 
  12  20   3        5.61       23.16     31.10 o 
 -13  21   3       17.18       13.69     31.15 o 
 -12  21   3       74.44      121.90     29.94 o 
 -11  21   3       16.33       53.72     22.91 o 
 -10  21   3      143.85      134.35     23.09 o 
  -9  21   3       80.26      100.74     21.90 o 
  -8  21   3        0.10       17.02     17.05 o 
  -7  21   3      341.72      344.26     21.60 o 
  -6  21   3      168.88      162.84     18.92 o 
  -5  21   3      211.22      189.33     19.00 o 
  -4  21   3      277.59      276.59     25.10 o 
  -3  21   3      588.12      556.09     23.08 o 
  -2  21   3       15.59       25.59     15.30 o 
  -1  21   3        0.26       -7.48     14.71 o 
   0  21   3     1731.82     1961.91     94.24 o 
   1  21   3      287.25      304.89     23.83 o 
   2  21   3      629.79      640.05     21.72 o 
   3  21   3      337.98      350.70     21.55 o 
   4  21   3        0.32       -0.61     17.80 o 
   5  21   3       29.35       -4.67     16.88 o 
   6  21   3        6.58        1.67     15.23 o 
   7  21   3        6.16        6.23     17.60 o 
   8  21   3       35.99       48.65     19.30 o 
   9  21   3       70.83      139.81     22.10 o 
  10  21   3      126.75      161.58     23.67 o 
  11  21   3      162.56      212.00     26.30 o 
 -12  22   3      117.96      215.27     32.14 o 
 -11  22   3      120.67      159.79     24.91 o 
 -10  22   3       95.93       94.98     22.95 o 
  -9  22   3       43.96       24.94     19.74 o 
  -8  22   3        0.59        0.77     17.08 o 
  -7  22   3       82.19       59.49     16.54 o 
  -6  22   3      209.14      160.34     19.17 o 
  -5  22   3      120.54      116.22     17.91 o 
  -4  22   3      144.06      146.03     18.31 o 
  -3  22   3       57.81       67.84     17.05 o 
  -2  22   3     1717.75     1599.87     34.27 o 
  -1  22   3        3.16        2.86     15.21 o 
   0  22   3        0.51       17.68     15.36 o 
   1  22   3      645.55      630.01     27.91 o 
   2  22   3      234.25      239.50     17.87 o 
   3  22   3       67.19       73.20     20.10 o 
   4  22   3      137.63      117.16     18.45 o 
   5  22   3       29.48        0.97     16.62 o 
   6  22   3       29.09       37.52     17.88 o 
   7  22   3       24.49       48.67     20.89 o 
   8  22   3       44.27       10.60     19.13 o 
   9  22   3        1.59      -15.20     20.09 o 
  10  22   3        5.75        0.16     21.71 o 
  11  22   3       65.26       79.17     24.71 o 
 -12  23   3       92.94      135.67     31.18 o 
 -11  23   3       10.89       61.57     26.54 o 
 -10  23   3       14.99       21.33     22.73 o 
  -9  23   3        0.04        4.95     20.21 o 
  -8  23   3        1.88       15.39     19.76 o 
  -7  23   3       78.19      100.22     19.83 o 
  -6  23   3       57.30       41.90     17.82 o 
  -5  23   3       39.66       20.65     16.20 o 
  -4  23   3      406.59      368.96     22.00 o 
  -3  23   3        4.18      -12.23     16.35 o 
  -2  23   3     1078.25     1030.76     39.74 o 
  -1  23   3       91.31       86.07     17.09 o 
   0  23   3       78.08       52.03     15.97 o 
   1  23   3     1302.52     1207.27     27.86 o 
   2  23   3     1614.95     1502.32     38.33 o 
   3  23   3      516.64      499.53     24.09 o 
   4  23   3      298.21      266.93     21.25 o 
   5  23   3       28.17       33.53     17.51 o 
   6  23   3       90.65       77.62     21.44 o 
   7  23   3      246.65      241.33     25.61 o 
   8  23   3      129.56      150.01     25.29 o 
   9  23   3      105.14       99.17     24.56 o 
  10  23   3        0.77      -10.90     22.43 o 
  11  23   3       20.41        1.72     31.72 o 
 -12  24   3       59.09      146.79     39.15 o 
 -11  24   3       79.82      129.51     30.21 o 
 -10  24   3        6.75       11.01     25.43 o 
  -9  24   3      128.16      143.47     24.66 o 
  -8  24   3      333.51      272.90     23.47 o 
  -7  24   3       25.73       30.48     18.88 o 
  -6  24   3        2.59      -17.07     17.07 o 
  -5  24   3       29.56        0.09     16.56 o 
  -4  24   3      286.97      232.83     19.77 o 
  -3  24   3      173.78      150.66     19.01 o 
  -2  24   3      874.86      675.34     25.98 o 
  -1  24   3      169.78      145.80     18.35 o 
   0  24   3       10.85       22.92     16.00 o 
   1  24   3        0.19        9.19     15.73 o 
   2  24   3       10.75       12.97     15.54 o 
   3  24   3      162.98      148.99     18.69 o 
   4  24   3        5.00       22.05     19.80 o 
   5  24   3      273.89      228.40     20.99 o 
   6  24   3      238.99      195.15     24.31 o 
   7  24   3      262.32      278.81     26.86 o 
   8  24   3       26.84       21.23     22.19 o 
   9  24   3      103.70       59.11     25.22 o 
  10  24   3      117.21      110.32     27.95 o 
 -11  25   3       16.71       -0.53     29.35 o 
 -10  25   3      158.81      217.73     28.39 o 
  -9  25   3       18.90       44.73     31.40 o 
  -8  25   3       11.93       23.81     19.97 o 
  -7  25   3       30.03       -0.49     18.75 o 
  -6  25   3       70.28       26.02     18.50 o 
  -5  25   3      143.68      119.50     18.37 o 
  -4  25   3      120.28      122.41     19.12 o 
  -3  25   3       23.59        5.51     16.44 o 
  -2  25   3       78.93       60.82     16.46 o 
  -1  25   3     1310.23     1162.01     32.00 o 
   0  25   3      441.95      363.13     21.91 o 
   1  25   3       14.78       13.87     16.19 o 
   2  25   3        1.07       -1.04     17.22 o 
   3  25   3      115.42       87.28     18.04 o 
   4  25   3       35.47       18.33     17.42 o 
   5  25   3       10.88       13.56     20.92 o 
   6  25   3       43.40       50.81     21.57 o 
   7  25   3       59.92       57.22     22.01 o 
   8  25   3      123.92      200.80     26.42 o 
   9  25   3      235.41      329.25     30.10 o 
  10  25   3      496.22      615.17     37.50 o 
 -11  26   3      112.39      168.83     29.40 o 
 -10  26   3       63.40      135.98     27.76 o 
  -9  26   3        1.07      -19.47     22.66 o 
  -8  26   3       82.97       52.39     21.04 o 
  -7  26   3        6.76        0.41     18.93 o 
  -6  26   3      276.46      249.65     22.45 o 
  -5  26   3        4.62       19.35     17.40 o 
  -4  26   3        1.33      -16.60     16.90 o 
  -3  26   3      457.98      398.43     29.00 o 
  -2  26   3       14.09       22.04     17.32 o 
  -1  26   3      315.56      288.26     21.09 o 
   0  26   3       25.76       33.48     16.48 o 
   1  26   3       13.19       24.56     16.93 o 
   2  26   3       52.39       21.46     17.83 o 
   3  26   3       70.77       61.11     17.91 o 
   4  26   3      346.63      332.66     23.29 o 
   5  26   3      105.34       94.42     22.64 o 
   6  26   3       32.95       28.32     22.18 o 
   7  26   3       92.04       95.82     23.74 o 
   8  26   3       27.64       44.57     23.14 o 
   9  26   3       60.96       88.77     27.79 o 
 -10  27   3       40.95       41.26     27.49 o 
  -9  27   3       26.92       17.93     25.15 o 
  -8  27   3      124.78      157.32     23.21 o 
  -7  27   3       57.91       43.32     20.32 o 
  -6  27   3        0.76       -7.34     20.69 o 
  -5  27   3       76.92      108.17     19.69 o 
  -4  27   3      101.27      103.95     19.37 o 
  -3  27   3       43.22       31.87     17.26 o 
  -2  27   3       58.70       68.35     17.72 o 
  -1  27   3       43.20       28.64     17.10 o 
   0  27   3      378.28      387.08     22.94 o 
   1  27   3       16.61        1.85     17.25 o 
   2  27   3        5.11        5.87     20.25 o 
   3  27   3      154.51      129.17     19.88 o 
   4  27   3      174.20      174.12     21.37 o 
   5  27   3        0.07        5.45     21.48 o 
   6  27   3       70.36       35.33     22.92 o 
   7  27   3       31.99       32.47     22.45 o 
   8  27   3       56.77       28.26     25.05 o 
   9  27   3        1.45       22.97     25.36 o 
 -10  28   3       15.46        8.53     27.25 o 
  -9  28   3       93.23       79.92     34.69 o 
  -8  28   3        0.01        3.01     22.07 o 
  -7  28   3       19.01       -7.18     25.98 o 
  -6  28   3      148.12      143.56     21.59 o 
  -5  28   3        5.90      -14.00     18.33 o 
  -4  28   3       16.99       10.22     17.92 o 
  -3  28   3        7.33       49.74     17.93 o 
  -2  28   3      182.39      167.41     19.96 o 
  -1  28   3       70.36      101.09     24.12 o 
   0  28   3        2.54       -9.91     17.49 o 
   1  28   3       78.68       56.10     21.06 o 
   2  28   3      253.20      265.31     42.16 o 
   3  28   3        0.73        6.87     18.23 o 
   4  28   3       75.44       79.30     22.17 o 
   5  28   3       41.87       79.89     22.85 o 
   6  28   3       21.54       15.98     22.16 o 
   7  28   3        1.61        1.70     23.26 o 
   8  28   3        1.24      -13.65     23.91 o 
  -9  29   3        0.82       20.80     25.94 o 
  -8  29   3       71.58       35.18     25.27 o 
  -7  29   3        1.13       22.58     21.00 o 
  -6  29   3        2.07       19.45     21.16 o 
  -5  29   3        0.03      -13.37     20.62 o 
  -4  29   3       59.62       59.95     19.18 o 
  -3  29   3      164.06      182.51     21.72 o 
  -2  29   3        2.45      -12.55     17.72 o 
  -1  29   3       15.80        2.90     17.76 o 
   0  29   3       81.84       69.42     18.96 o 
   1  29   3       48.83       79.58     21.22 o 
   2  29   3      129.19      123.22     23.92 o 
   3  29   3        7.10       29.32     21.87 o 
   4  29   3       20.27       33.60     21.85 o 
   5  29   3        6.97       16.53     22.20 o 
   6  29   3        3.13        8.34     23.84 o 
   7  29   3       58.76       73.51     26.09 o 
   8  29   3      100.67       84.77     32.10 o 
  -8  30   3      190.85      252.19     29.53 o 
  -7  30   3        4.48       -2.83     20.91 o 
  -6  30   3       63.86       56.52     22.01 o 
  -5  30   3      116.24      153.76     22.51 o 
  -4  30   3       24.17       36.55     19.34 o 
  -3  30   3        3.58        3.95     18.99 o 
  -2  30   3       56.03       66.92     19.09 o 
  -1  30   3      538.10      606.17     28.39 o 
   0  30   3      164.83      171.12     21.82 o 
   1  30   3       12.87       -5.83     20.53 o 
   2  30   3        7.54       43.38     23.76 o 
   3  30   3       81.15       85.73     28.60 o 
   4  30   3      109.88      108.60     29.34 o 
   5  30   3       38.83       62.33     23.20 o 
   6  30   3       78.65       82.28     25.42 o 
   7  30   3       17.99        5.20     24.75 o 
  -8  31   3      524.18      768.98     44.71 o 
  -7  31   3      288.36      375.85     29.57 o 
  -6  31   3       51.69       61.54     22.45 o 
  -5  31   3       43.59      109.17     22.67 o 
  -4  31   3      244.77      272.60     24.29 o 
  -3  31   3        1.08        2.25     19.27 o 
  -2  31   3        8.46       -7.85     19.47 o 
  -1  31   3        0.80       13.97     19.08 o 
   0  31   3       13.12       14.55     20.76 o 
   1  31   3       41.66       14.91     21.74 o 
   2  31   3        6.22        3.02     23.39 o 
   3  31   3      210.14      222.80     32.79 o 
   4  31   3       11.95       29.11     28.36 o 
   5  31   3       29.24       48.81     28.34 o 
   6  31   3       50.99       32.94     30.17 o 
  -7  32   3        4.84      -17.22     23.63 o 
  -6  32   3      176.14      208.69     26.05 o 
  -5  32   3        1.71       -0.18     21.01 o 
  -4  32   3        6.42       -8.07     20.73 o 
  -3  32   3       12.00        8.96     21.80 o 
  -2  32   3        9.63       14.21     20.35 o 
  -1  32   3        7.63        0.48     20.35 o 
   0  32   3       26.55       43.00     22.20 o 
   1  32   3       32.34       51.96     24.89 o 
   2  32   3        2.53       18.53     29.49 o 
   3  32   3       12.43        5.88     28.25 o 
   4  32   3       14.89       20.77     30.29 o 
   5  32   3      159.23      111.80     31.89 o 
  -6  33   3        4.03       10.30     23.92 o 
  -5  33   3        2.98      -11.09     21.21 o 
  -4  33   3       62.13       42.45     22.60 o 
  -3  33   3        0.51       18.06     22.54 o 
  -2  33   3       43.64      129.52     25.86 o 
  -1  33   3        0.31        7.24     20.91 o 
   0  33   3      147.26      187.11     26.67 o 
   1  33   3        0.74       24.07     21.58 o 
   2  33   3       25.03       66.11     29.83 o 
   3  33   3        0.22       32.05     31.06 o 
   4  33   3      121.20       98.06     33.31 o 
  -4  34   3       40.89       59.11     24.08 o 
  -3  34   3       18.48       26.78     24.79 o 
  -2  34   3       55.50       80.95     23.97 o 
  -1  34   3        5.58       -3.92     24.38 o 
   0  34   3       16.41        2.69     24.27 o 
   1  34   3      157.19      216.04     35.83 o 
   2  34   3       14.85      -24.40     31.68 o 
   3  34   3      242.71      318.86     39.62 o 
  -2  35   3       76.70       95.70     31.53 o 
  -1  35   3        9.91        6.44     25.42 o 
   0  35   3        7.55       11.79     25.21 o 
 -16   0   4        5.80      -29.86     42.80 o 
 -15   0   4       82.99       53.49     42.80 o 
 -14   0   4      192.37      160.23     40.80 o 
 -13   0   4        5.16       31.60     32.84 o 
 -12   0   4       65.07       61.64     26.09 o 
 -11   0   4     1165.26     1111.46    105.37 o 
 -10   0   4     5719.76     5713.25    151.09 o 
  -9   0   4       77.74      102.71     14.91 o 
  -8   0   4     1421.21     1342.30     25.40 o 
  -7   0   4     4167.78     4116.13     38.12 o 
  -6   0   4      167.69       85.14     26.75 o 
  -5   0   4       27.60       55.14     13.76 o 
  -4   0   4     1514.43     1293.97     33.64 o 
  -3   0   4    11068.19    10732.05    163.08 o 
  -2   0   4   197407.66   196709.11    693.97 o 
  -1   0   4     2535.31     1943.70     19.85 o 
   0   0   4   478987.59   500413.34   2599.31 o 
   1   0   4     3671.09     3659.99     73.66 o 
   2   0   4     6448.09     7034.75     68.53 o 
   3   0   4      362.18      392.29     22.39 o 
   4   0   4      659.20      606.23     44.54 o 
   5   0   4       38.33       47.94     18.71 o 
   6   0   4        1.65        8.55     18.17 o 
   7   0   4      618.27      597.19     33.68 o 
   8   0   4      409.69      396.76     32.63 o 
   9   0   4     2302.10     2271.46     63.93 o 
  10   0   4       94.70      256.83     63.94 o 
  11   0   4      643.63      730.13     45.04 o 
  12   0   4       27.77       21.07     30.35 o 
  13   0   4      683.97      835.88     51.88 o 
  14   0   4      771.14      849.93     77.88 o 
 -16   1   4        0.72      -29.55     29.55 o 
 -15   1   4       49.88       33.93     28.65 o 
 -14   1   4       27.47        4.97     25.63 o 
 -13   1   4      151.27      115.84     23.27 o 
 -12   1   4      677.89      627.85     31.97 o 
 -11   1   4        5.62        4.66     14.73 o 
 -10   1   4     1376.62     1308.16     37.89 o 
  -9   1   4      665.97      696.97     15.48 o 
  -8   1   4      433.82      415.51     12.27 o 
  -7   1   4     2102.27     2329.52     20.54 o 
  -6   1   4     7268.55     7097.50     32.20 o 
  -5   1   4     1875.44     2085.16     75.34 o 
  -4   1   4       67.87       78.21      7.13 o 
  -3   1   4     8916.43     8606.46     57.71 o 
  -2   1   4   125838.61   125503.13    367.80 o 
  -1   1   4     1680.14     1701.61     56.24 o 
   0   1   4      414.14      575.34     71.74 o 
   1   1   4       55.26       98.74     15.34 o 
   2   1   4     5412.33     5166.45     52.20 o 
   3   1   4       83.86      117.73     15.51 o 
   4   1   4       91.65       96.08     13.45 o 
   5   1   4      878.26      881.44     23.66 o 
   6   1   4        0.00      -13.52     13.52 o 
   7   1   4     2017.77     1939.65     37.09 o 
   8   1   4       76.81       41.15     18.01 o 
   9   1   4      472.01      436.24     25.71 o 
  10   1   4      251.00      276.21     40.90 o 
  11   1   4        4.10       34.13     19.66 o 
  12   1   4       39.28       29.35     20.13 o 
  13   1   4        6.77        6.79     22.88 o 
  14   1   4        1.72       36.38     32.48 o 
 -16   2   4      122.68      173.48     35.98 o 
 -15   2   4        0.15      -26.93     26.93 o 
 -14   2   4       80.85       69.48     22.17 o 
 -13   2   4        4.22       -6.98     19.42 o 
 -12   2   4      270.27      282.74     25.97 o 
 -11   2   4       22.38       31.66     17.89 o 
 -10   2   4     1834.62     1762.71     29.50 o 
  -9   2   4      812.75      828.93     16.15 o 
  -8   2   4      841.91      734.95     14.34 o 
  -7   2   4       56.97       84.82      8.68 o 
  -6   2   4      187.40      204.89     14.43 o 
  -5   2   4      517.18      496.30     11.09 o 
  -4   2   4       51.13       12.67      7.66 o 
  -3   2   4      378.49      427.31      7.38 o 
  -2   2   4    29419.21    30362.17    183.85 o 
  -1   2   4    10846.80    11378.01     91.70 o 
   0   2   4     5457.30     5274.89     75.04 o 
   1   2   4     2740.31     2655.05     28.28 o 
   2   2   4     1697.85     1738.15     24.54 o 
   3   2   4     2507.65     2471.56     45.61 o 
   4   2   4       86.80       94.17     13.23 o 
   5   2   4     1309.83     1374.36     28.06 o 
   6   2   4      773.15      770.62     24.16 o 
   7   2   4      178.00      191.04     18.73 o 
   8   2   4      125.98      115.76     18.87 o 
   9   2   4       30.49       43.22     18.95 o 
  10   2   4       66.74      222.80     22.57 o 
  11   2   4      549.46      523.63     35.88 o 
  12   2   4      126.25      134.35     23.13 o 
  13   2   4        5.48        7.64     22.52 o 
  14   2   4      357.65      432.37     69.92 o 
 -16   3   4        1.75       -6.07     36.82 o 
 -15   3   4       32.84       49.07     29.08 o 
 -14   3   4        2.39      -20.49     20.49 o 
 -13   3   4        0.20       -3.32     21.74 o 
 -12   3   4      869.42      721.74     33.62 o 
 -11   3   4     1048.31     1005.14     31.16 o 
 -10   3   4        3.24        8.25     14.33 o 
  -9   3   4        0.02       10.06      9.85 o 
  -8   3   4        8.32        6.46      8.67 o 
  -7   3   4        5.45       -3.02      9.90 o 
  -6   3   4       25.76       12.21     10.45 o 
  -5   3   4      348.81      405.62     11.47 o 
  -4   3   4     4391.40     4647.96     39.02 o 
  -3   3   4      317.66      298.84      7.42 o 
  -2   3   4     2883.74     2635.83     35.29 o 
  -1   3   4    43988.02    43734.79    275.73 o 
   0   3   4     2456.84     2346.61     19.82 o 
   1   3   4      163.14      135.49     17.60 o 
   2   3   4     1269.70     1279.01     15.04 o 
   3   3   4     2831.66     2875.32     32.08 o 
   4   3   4      208.30      238.79     13.16 o 
   5   3   4      840.12      920.68     20.50 o 
   6   3   4      113.68      116.52     15.68 o 
   7   3   4       52.38       45.59     16.42 o 
   8   3   4      682.85      602.16     27.40 o 
   9   3   4      606.16      500.08     32.64 o 
  10   3   4     1194.21     1400.15     69.59 o 
  11   3   4       17.63       14.44     19.47 o 
  12   3   4       51.20       64.13     21.53 o 
  13   3   4       77.07       86.19     24.46 o 
  14   3   4      150.75      148.30     36.49 o 
 -16   4   4        0.15      -11.74     30.48 o 
 -15   4   4      163.42      173.74     28.99 o 
 -14   4   4        1.90       -3.96     20.80 o 
 -13   4   4      127.22       99.42     21.96 o 
 -12   4   4      137.70      126.51     19.27 o 
 -11   4   4      269.12      230.73     20.97 o 
 -10   4   4      810.81      761.69     23.10 o 
  -9   4   4      219.18      198.65     12.29 o 
  -8   4   4      162.50      182.67     11.19 o 
  -7   4   4     1242.58     1227.03     17.27 o 
  -6   4   4     6269.79     6894.40     47.52 o 
  -5   4   4     2880.75     2786.62     19.97 o 
  -4   4   4      272.32      262.50     12.39 o 
  -3   4   4      709.72      580.11      9.99 o 
  -2   4   4      897.85      843.87     25.50 o 
  -1   4   4     7143.09     7113.42    120.54 o 
   0   4   4      243.04      226.20      7.91 o 
   1   4   4     2247.54     2066.90     18.58 o 
   2   4   4        4.15       -2.10      7.49 o 
   3   4   4      229.42      242.05     10.12 o 
   4   4   4       43.42       31.96     10.37 o 
   5   4   4      140.66      122.60     12.61 o 
   6   4   4     1653.04     1689.13     28.61 o 
   7   4   4      133.78      104.12     14.14 o 
   8   4   4      545.26      516.11     28.91 o 
   9   4   4     3056.45     3057.04     50.85 o 
  10   4   4      292.69      397.44     30.92 o 
  11   4   4      126.05      121.95     21.51 o 
  12   4   4       53.78       67.01     22.22 o 
  13   4   4       10.34       21.12     28.36 o 
  14   4   4        1.31      -31.05     31.05 o 
 -16   5   4       70.86      116.57     42.80 o 
 -15   5   4       10.38       -8.53     23.69 o 
 -14   5   4      170.35      163.74     25.66 o 
 -13   5   4      219.20      177.66     24.35 o 
 -12   5   4        0.74        7.82     16.67 o 
 -11   5   4     1216.92     1120.47     32.57 o 
 -10   5   4      353.93      276.17     21.65 o 
  -9   5   4      627.61      656.34     18.89 o 
  -8   5   4      215.85      203.99     11.78 o 
  -7   5   4     1014.42      941.77     16.18 o 
  -6   5   4     1094.54     1182.55     16.85 o 
  -5   5   4       96.07       82.57     11.82 o 
  -4   5   4        0.03        5.85     10.09 o 
  -3   5   4     1239.68     1044.60     16.04 o 
  -2   5   4      539.07      538.96     10.85 o 
  -1   5   4       21.54        7.73      7.07 o 
   0   5   4      182.08      257.54     44.47 o 
   1   5   4      724.00      622.22      9.90 o 
   2   5   4     4367.67     4225.55     45.47 o 
   3   5   4      883.79      934.45     14.55 o 
   4   5   4      201.28      209.23     15.40 o 
   5   5   4      190.59      173.27     11.06 o 
   6   5   4      587.35      658.52     21.41 o 
   7   5   4       73.84       58.17     14.29 o 
   8   5   4       51.51       70.01     15.56 o 
   9   5   4     1169.70     1228.88     35.07 o 
  10   5   4      249.62      311.11     47.76 o 
  11   5   4       33.51       47.89     20.20 o 
  12   5   4        0.64       21.41     21.10 o 
  13   5   4       55.79       69.96     24.53 o 
  14   5   4        3.16      -25.25     31.14 o 
 -16   6   4       61.80       56.32     28.62 o 
 -15   6   4        0.75       -5.22     23.54 o 
 -14   6   4      236.51      268.57     27.54 o 
 -13   6   4      108.92       86.70     21.24 o 
 -12   6   4       49.94       43.74     16.95 o 
 -11   6   4       37.04       53.85     17.34 o 
 -10   6   4      109.67       77.75     15.15 o 
  -9   6   4       11.51       12.22     11.51 o 
  -8   6   4       10.41       -2.81     10.03 o 
  -7   6   4     3673.88     3586.79     51.41 o 
  -6   6   4    10167.57    11109.86     60.81 o 
  -5   6   4      630.99      662.81     33.17 o 
  -4   6   4     8949.00     9219.14    120.76 o 
  -3   6   4       69.96       95.49      9.19 o 
  -2   6   4     1130.69     1150.28     29.47 o 
  -1   6   4      351.13      316.01     12.52 o 
   0   6   4    18105.96    17684.04     56.73 o 
   1   6   4      435.79      432.72      9.63 o 
   2   6   4       18.46       21.53      7.79 o 
   3   6   4     2631.74     2728.18     22.73 o 
   4   6   4     6271.02     6733.12     42.14 o 
   5   6   4      137.91      182.58     23.09 o 
   6   6   4       25.22       23.40     11.81 o 
   7   6   4      717.88      768.72     20.40 o 
   8   6   4      682.73      658.09     23.33 o 
   9   6   4      315.48      338.21     26.26 o 
  10   6   4      120.63      172.52     28.00 o 
  11   6   4       10.86       10.57     20.18 o 
  12   6   4      121.60      106.42     22.78 o 
  13   6   4      362.71      435.58     31.03 o 
  14   6   4       16.29       61.54     34.57 o 
 -16   7   4       55.21       46.36     27.86 o 
 -15   7   4       41.35       -1.58     24.17 o 
 -14   7   4      126.47      105.72     24.36 o 
 -13   7   4        0.01       10.03     20.28 o 
 -12   7   4      229.48      263.94     34.21 o 
 -11   7   4      138.93      120.13     18.04 o 
 -10   7   4      571.87      584.06     21.56 o 
  -9   7   4      107.53      108.93     13.56 o 
  -8   7   4       64.86       50.13     10.38 o 
  -7   7   4      646.94      753.13     15.38 o 
  -6   7   4       59.71       50.93     13.25 o 
  -5   7   4     2648.62     2844.94     67.33 o 
  -4   7   4       62.59      133.42     21.22 o 
  -3   7   4      448.56      374.64     10.82 o 
  -2   7   4     7123.28     6623.39     63.24 o 
  -1   7   4      457.15      386.14     14.37 o 
   0   7   4      335.20      330.79     32.83 o 
   1   7   4     3891.91     3664.28     23.92 o 
   2   7   4       84.51       61.05      7.69 o 
   3   7   4     1062.91     1154.30     28.58 o 
   4   7   4      559.40      624.99     11.51 o 
   5   7   4       20.43       24.90     10.45 o 
   6   7   4        1.44        5.16     15.27 o 
   7   7   4      409.92      471.35     17.47 o 
   8   7   4      481.16      513.09     19.61 o 
   9   7   4       14.97       15.13     21.12 o 
  10   7   4      304.81      382.37     25.73 o 
  11   7   4      166.20      159.02     22.54 o 
  12   7   4       20.86       59.75     22.38 o 
  13   7   4       64.21       58.50     24.62 o 
  14   7   4        0.84        6.37     35.10 o 
 -16   8   4       78.03      125.71     29.80 o 
 -15   8   4        0.18       18.16     23.02 o 
 -14   8   4       65.63       44.35     22.45 o 
 -13   8   4      135.77      109.90     19.72 o 
 -12   8   4        1.19       33.31     32.53 o 
 -11   8   4        2.18        9.19     16.83 o 
 -10   8   4       46.86       45.54     15.10 o 
  -9   8   4      164.18      162.59     16.37 o 
  -8   8   4       39.64       34.72     10.53 o 
  -7   8   4      311.98      330.04     12.72 o 
  -6   8   4      235.91      246.69     14.15 o 
  -5   8   4     3998.33     4491.14     86.75 o 
  -4   8   4     1077.00     1109.08     16.62 o 
  -3   8   4      776.43      853.21     14.24 o 
  -2   8   4      186.80      218.45     18.51 o 
  -1   8   4     1885.68     1979.93     25.66 o 
   0   8   4      105.36      113.35      7.81 o 
   1   8   4      266.19      245.95     14.66 o 
   2   8   4      474.48      556.27     11.48 o 
   3   8   4      124.58      113.14      9.03 o 
   4   8   4      205.05      206.10      9.08 o 
   5   8   4       70.97       55.91     10.85 o 
   6   8   4       57.18       43.52     11.96 o 
   7   8   4      335.76      357.25     16.71 o 
   8   8   4      236.66      223.18     16.19 o 
   9   8   4       40.06       61.86     15.01 o 
  10   8   4      139.65      228.62     29.19 o 
  11   8   4       12.68       26.36     20.00 o 
  12   8   4        0.20       -1.70     21.66 o 
  13   8   4        0.78       14.89     23.58 o 
  14   8   4        7.70       -1.63     34.57 o 
 -15   9   4        8.96      -24.72     24.72 o 
 -14   9   4      221.17      232.58     28.03 o 
 -13   9   4       40.10       34.95     19.04 o 
 -12   9   4      276.28      238.20     28.33 o 
 -11   9   4      671.25      662.22     27.42 o 
 -10   9   4     1767.45     1588.37     31.68 o 
  -9   9   4       66.22       76.71     13.51 o 
  -8   9   4      139.29      148.43     11.55 o 
  -7   9   4      370.83      439.95     13.85 o 
  -6   9   4     1307.37     1287.00     38.01 o 
  -5   9   4       27.55       26.52      9.05 o 
  -4   9   4     3037.93     3206.44     26.75 o 
  -3   9   4     2073.42     1940.97     25.59 o 
  -2   9   4     3488.22     3354.81     29.32 o 
  -1   9   4     3881.15     3973.70     26.09 o 
   0   9   4     1126.60     1143.22     19.91 o 
   1   9   4     3467.99     3644.80     43.13 o 
   2   9   4       35.35       40.09      8.75 o 
   3   9   4      409.34      455.12     10.86 o 
   4   9   4       25.83       32.76      9.33 o 
   5   9   4      855.59      892.01     35.06 o 
   6   9   4      779.69      798.81     23.18 o 
   7   9   4      526.42      542.17     18.74 o 
   8   9   4     1302.40     1277.03     36.01 o 
   9   9   4     1507.11     1502.90     41.42 o 
  10   9   4      834.08      841.48     32.80 o 
  11   9   4      381.68      371.47     27.03 o 
  12   9   4        2.80      -21.51     21.51 o 
  13   9   4        0.16        9.68     24.46 o 
 -15  10   4       15.20       43.29     30.08 o 
 -14  10   4      113.84      168.55     26.20 o 
 -13  10   4       14.65       20.82     28.95 o 
 -12  10   4      350.82      313.82     26.06 o 
 -11  10   4       14.30       28.43     25.71 o 
 -10  10   4      194.96      158.42     17.12 o 
  -9  10   4      332.50      374.52     16.94 o 
  -8  10   4       25.78       51.58     19.16 o 
  -7  10   4       20.01       32.73     10.63 o 
  -6  10   4      159.72      153.30     13.12 o 
  -5  10   4     1546.66     1580.95     36.53 o 
  -4  10   4     3782.76     3699.54     29.63 o 
  -3  10   4      789.72      951.93     15.66 o 
  -2  10   4       16.89       28.19     15.80 o 
  -1  10   4      850.16      924.04     14.12 o 
   0  10   4      257.57      296.50     10.12 o 
   1  10   4      361.58      314.45     18.20 o 
   2  10   4        0.04       13.03      9.15 o 
   3  10   4     1016.29      994.53     14.53 o 
   4  10   4     1017.98     1200.29     22.40 o 
   5  10   4      731.88      770.60     18.84 o 
   6  10   4       11.69       36.38     12.08 o 
   7  10   4      844.33      860.00     21.73 o 
   8  10   4      232.66      223.32     19.62 o 
   9  10   4      391.92      388.64     21.44 o 
  10  10   4       20.99       43.29     22.37 o 
  11  10   4       15.10       17.50     21.53 o 
  12  10   4        0.53      -16.28     22.46 o 
  13  10   4       54.94       44.95     28.59 o 
 -15  11   4       84.78       84.21     32.72 o 
 -14  11   4       28.56       10.90     28.86 o 
 -13  11   4       18.26        6.06     18.83 o 
 -12  11   4      578.41      569.33     27.46 o 
 -11  11   4      464.24      402.36     24.11 o 
 -10  11   4     1627.61     1539.74     31.91 o 
  -9  11   4      129.71      170.26     14.72 o 
  -8  11   4        2.80        8.23     12.23 o 
  -7  11   4        1.45        6.75     11.34 o 
  -6  11   4      329.12      384.23     13.31 o 
  -5  11   4     1291.66     1358.21     20.56 o 
  -4  11   4     3837.33     4190.78     55.90 o 
  -3  11   4     2557.74     2668.82     24.57 o 
  -2  11   4     7217.55     7635.19     60.68 o 
  -1  11   4      832.93     1028.26     15.13 o 
   0  11   4       31.94       85.83     13.41 o 
   1  11   4      157.85      181.14      9.64 o 
   2  11   4     2815.20     2951.69     33.39 o 
   3  11   4      382.16      386.47     12.10 o 
   4  11   4      105.34      127.20     21.19 o 
   5  11   4      146.07      157.09     12.64 o 
   6  11   4      476.19      490.49     17.76 o 
   7  11   4      262.29      259.12     15.74 o 
   8  11   4      119.68       90.98     14.52 o 
   9  11   4       61.85       87.96     18.07 o 
  10  11   4       71.15       78.71     18.74 o 
  11  11   4      481.50      388.34     32.73 o 
  12  11   4        0.07       32.12     22.92 o 
  13  11   4       70.52      109.20     40.09 o 
 -15  12   4       32.53       23.90     31.72 o 
 -14  12   4        0.09        0.39     27.51 o 
 -13  12   4       85.66       77.74     24.02 o 
 -12  12   4      172.00      164.61     20.78 o 
 -11  12   4      331.55      273.96     22.95 o 
 -10  12   4      265.86      207.72     17.85 o 
  -9  12   4      215.69      232.96     16.46 o 
  -8  12   4       14.81       33.16     12.61 o 
  -7  12   4     3135.25     3172.29     49.35 o 
  -6  12   4       50.99       54.66     10.34 o 
  -5  12   4       81.70       71.75     10.49 o 
  -4  12   4       24.20       32.31     11.00 o 
  -3  12   4     1271.89     1345.09     18.49 o 
  -2  12   4     5503.94     5862.99     56.09 o 
  -1  12   4        0.01       13.31      8.03 o 
   0  12   4    11748.64    11763.42     54.72 o 
   1  12   4     3286.13     3338.74     31.47 o 
   2  12   4      964.00     1013.59     17.17 o 
   3  12   4      165.40      180.11     10.41 o 
   4  12   4     2216.53     2215.05     36.67 o 
   5  12   4       33.12       36.61     11.80 o 
   6  12   4      639.49      626.99     19.43 o 
   7  12   4       35.70       40.38     13.50 o 
   8  12   4      102.60       96.28     16.47 o 
   9  12   4     1381.25     1468.08     34.41 o 
  10  12   4      204.87      172.90     19.81 o 
  11  12   4       69.23       81.02     22.84 o 
  12  12   4        4.63        7.69     27.87 o 
  13  12   4      572.11      712.49     54.04 o 
 -15  13   4       17.18        4.38     31.23 o 
 -14  13   4        0.51        5.23     24.69 o 
 -13  13   4       30.33       71.46     24.27 o 
 -12  13   4        3.07      -13.92     21.73 o 
 -11  13   4      111.55      168.94     40.82 o 
 -10  13   4       14.48       34.82     15.27 o 
  -9  13   4      201.12      206.91     15.56 o 
  -8  13   4      364.97      345.00     16.18 o 
  -7  13   4      454.28      397.52     14.74 o 
  -6  13   4       78.70       86.51     12.11 o 
  -5  13   4      542.27      546.22     15.09 o 
  -4  13   4       16.00       36.06      8.98 o 
  -3  13   4     1400.51     1326.97     18.64 o 
  -2  13   4      539.76      493.84     13.10 o 
  -1  13   4       27.23        7.25      8.33 o 
   0  13   4       13.57       -5.11     15.51 o 
   1  13   4       52.97       59.74      9.00 o 
   2  13   4     1376.57     1351.28     17.62 o 
   3  13   4      516.34      580.29     13.12 o 
   4  13   4        2.80       27.13     17.20 o 
   5  13   4      365.01      342.95     15.94 o 
   6  13   4      207.37      230.23     15.40 o 
   7  13   4     1781.91     1842.34     60.10 o 
   8  13   4       28.24       19.14     15.67 o 
   9  13   4     1450.87     1403.38     34.17 o 
  10  13   4      271.34      289.45     21.80 o 
  11  13   4      596.75      649.25     39.32 o 
  12  13   4       77.98       75.10     34.08 o 
  13  13   4      174.46      190.22     41.78 o 
 -15  14   4      313.17      312.68     44.15 o 
 -14  14   4       80.35      143.69     28.16 o 
 -13  14   4        9.48       44.48     27.26 o 
 -12  14   4        5.33       27.46     33.51 o 
 -11  14   4      120.89      103.54     24.18 o 
 -10  14   4      285.04      260.82     21.54 o 
  -9  14   4        5.28      -10.51     17.65 o 
  -8  14   4        1.77       -8.85     12.54 o 
  -7  14   4      516.80      506.11     22.79 o 
  -6  14   4     1184.42     1257.42     61.72 o 
  -5  14   4       49.52       57.01     15.08 o 
  -4  14   4       92.84       94.61     12.13 o 
  -3  14   4       84.20       87.24      9.65 o 
  -2  14   4      784.94      776.00     14.29 o 
  -1  14   4      548.79      527.11     20.60 o 
   0  14   4       16.39       21.95      8.83 o 
   1  14   4      733.22      699.68     14.53 o 
   2  14   4        5.03       -5.17      8.23 o 
   3  14   4       48.81       52.96      9.71 o 
   4  14   4        6.12       24.94     11.63 o 
   5  14   4     3120.75     2970.24     40.27 o 
   6  14   4      187.51      190.96     15.21 o 
   7  14   4     4877.17     4726.40     92.91 o 
   8  14   4      133.24      117.86     18.68 o 
   9  14   4      151.97      133.56     18.74 o 
  10  14   4       20.85        9.37     21.09 o 
  11  14   4        8.73       -3.69     27.18 o 
  12  14   4      112.59      113.46     31.76 o 
  13  14   4      143.48      135.17     40.88 o 
 -14  15   4        4.13      -13.03     25.28 o 
 -13  15   4        1.85      -10.97     24.40 o 
 -12  15   4      100.57      128.33     41.80 o 
 -11  15   4       20.66       50.27     26.58 o 
 -10  15   4      116.69      105.63     19.58 o 
  -9  15   4      476.74      395.02     24.77 o 
  -8  15   4        4.12       -4.03     14.82 o 
  -7  15   4       56.77       64.25     17.46 o 
  -6  15   4      982.59     1024.78     28.41 o 
  -5  15   4       67.13       68.58     10.74 o 
  -4  15   4      329.89      332.51     18.16 o 
  -3  15   4      442.20      453.52     15.63 o 
  -2  15   4       88.13       88.63     10.15 o 
  -1  15   4        2.27       -2.92      8.52 o 
   0  15   4      978.86      986.60     23.47 o 
   1  15   4       33.57       30.90      8.96 o 
   2  15   4      552.27      559.22     15.81 o 
   3  15   4       20.79        6.24      9.12 o 
   4  15   4      804.77      817.38     18.55 o 
   5  15   4      705.28      658.79     24.37 o 
   6  15   4        2.54      -12.02     15.27 o 
   7  15   4      342.21      318.31     19.87 o 
   8  15   4      531.60      481.05     26.79 o 
   9  15   4        0.30       14.12     19.32 o 
  10  15   4      419.16      477.50     35.59 o 
  11  15   4      523.32      577.70     38.25 o 
  12  15   4        5.79        4.19     31.10 o 
 -14  16   4       46.33       61.57     27.71 o 
 -13  16   4        1.08       20.48     24.31 o 
 -12  16   4       22.11      106.44     56.87 o 
 -11  16   4       47.89       64.76     19.38 o 
 -10  16   4       59.84       79.44     19.96 o 
  -9  16   4      326.83      307.44     23.47 o 
  -8  16   4     1200.18     1239.12     33.72 o 
  -7  16   4     2128.75     2181.66     36.74 o 
  -6  16   4      268.29      305.47     17.06 o 
  -5  16   4      643.05      590.36     20.60 o 
  -4  16   4      161.17      204.79     15.29 o 
  -3  16   4        0.49       -6.79     11.31 o 
  -2  16   4        0.13        1.76     10.57 o 
  -1  16   4      160.09      165.04     10.22 o 
   0  16   4      571.83      694.87     17.03 o 
   1  16   4      800.56      868.30     16.47 o 
   2  16   4      841.46      815.21     15.50 o 
   3  16   4     1398.70     1423.60     57.37 o 
   4  16   4       57.23       51.81     11.86 o 
   5  16   4      316.26      295.28     15.41 o 
   6  16   4       85.75       50.54     15.15 o 
   7  16   4      534.18      469.37     25.72 o 
   8  16   4       49.28       27.85     18.97 o 
   9  16   4      603.61      608.31     30.06 o 
  10  16   4        1.10       25.95     21.51 o 
  11  16   4       13.25        6.91     28.29 o 
  12  16   4      109.79      110.57     32.45 o 
 -14  17   4       40.63       42.53     31.91 o 
 -13  17   4        4.58       20.25     26.30 o 
 -12  17   4        3.18       15.54     24.29 o 
 -11  17   4        0.01      -18.62     18.62 o 
 -10  17   4      312.69      311.25     27.69 o 
  -9  17   4       34.27       19.94     18.34 o 
  -8  17   4       90.91      127.86     19.01 o 
  -7  17   4      298.30      265.15     19.98 o 
  -6  17   4     1220.18     1159.38     42.51 o 
  -5  17   4     2022.15     1949.19     34.46 o 
  -4  17   4       82.79       82.12     14.43 o 
  -3  17   4        5.02       16.82     11.60 o 
  -2  17   4        6.60      -11.14     11.14 o 
  -1  17   4        0.15       -3.39     10.98 o 
   0  17   4      171.63      178.83     10.93 o 
   1  17   4      505.60      450.00     13.77 o 
   2  17   4        4.68       -0.78      9.11 o 
   3  17   4      124.73      128.34     12.16 o 
   4  17   4       76.45      121.46     20.58 o 
   5  17   4       11.04      -11.01     14.80 o 
   6  17   4      243.62      277.15     18.39 o 
   7  17   4     1095.31     1071.24     36.71 o 
   8  17   4       52.97       43.25     19.40 o 
   9  17   4        6.90      -15.04     19.83 o 
  10  17   4       10.77        1.58     22.68 o 
  11  17   4       43.47       19.48     33.97 o 
  12  17   4       13.73      -19.27     31.62 o 
 -14  18   4       35.04       34.32     29.20 o 
 -13  18   4        7.99      -13.99     27.09 o 
 -12  18   4       36.42       36.45     26.08 o 
 -11  18   4       12.63       45.72     21.44 o 
 -10  18   4       57.22       35.37     19.19 o 
  -9  18   4       90.95       72.98     19.44 o 
  -8  18   4       85.37      136.95     29.67 o 
  -7  18   4     2144.70     2133.91     40.32 o 
  -6  18   4      511.33      509.96     22.25 o 
  -5  18   4     4190.88     4061.07    114.80 o 
  -4  18   4       67.81       88.29     13.88 o 
  -3  18   4     1994.75     1985.22     30.04 o 
  -2  18   4       10.31        8.41     12.19 o 
  -1  18   4       72.21       90.45     12.18 o 
   0  18   4        4.12       -3.10     11.17 o 
   1  18   4     1021.01     1018.52     25.12 o 
   2  18   4      195.78      192.83     14.02 o 
   3  18   4        6.71       41.34     27.44 o 
   4  18   4        3.11       12.13     21.89 o 
   5  18   4     1470.03     1486.29     29.69 o 
   6  18   4      249.70      226.19     20.34 o 
   7  18   4        1.09        0.16     16.65 o 
   8  18   4      470.50      464.29     25.19 o 
   9  18   4        0.33       22.25     20.48 o 
  10  18   4        8.27       36.47     22.63 o 
  11  18   4      142.71      170.25     32.60 o 
  12  18   4        4.79        5.19     30.53 o 
 -13  19   4        1.74      -27.66     27.66 o 
 -12  19   4      416.00      448.23     39.26 o 
 -11  19   4      157.01      179.07     27.66 o 
 -10  19   4      110.71       92.78     21.09 o 
  -9  19   4      202.14      171.39     21.31 o 
  -8  19   4      308.60      284.16     21.19 o 
  -7  19   4      105.15      122.99     18.13 o 
  -6  19   4       49.67       66.84     16.08 o 
  -5  19   4      301.66      303.76     18.04 o 
  -4  19   4     1408.34     1440.90     27.60 o 
  -3  19   4      233.03      224.33     16.01 o 
  -2  19   4      710.55      628.11     21.20 o 
  -1  19   4       55.40       72.44     17.52 o 
   0  19   4       56.32       67.65     14.60 o 
   1  19   4     1928.86     1898.08     33.44 o 
   2  19   4       29.45       45.81     19.74 o 
   3  19   4     6059.64     5855.04    106.07 o 
   4  19   4      208.01      301.38     54.43 o 
   5  19   4        0.93       -5.36     14.60 o 
   6  19   4       76.63       80.75     17.87 o 
   7  19   4      981.70      908.39     30.10 o 
   8  19   4        7.15       29.94     18.21 o 
   9  19   4       82.66       73.09     20.50 o 
  10  19   4        0.25        3.20     22.89 o 
  11  19   4      154.43      218.46     34.87 o 
 -13  20   4       26.46       38.94     30.39 o 
 -12  20   4       39.00      132.08     29.20 o 
 -11  20   4      192.75      226.98     24.87 o 
 -10  20   4        8.21      -15.44     19.86 o 
  -9  20   4       13.42        9.18     18.61 o 
  -8  20   4       13.19       20.30     17.05 o 
  -7  20   4      176.24      208.44     22.16 o 
  -6  20   4       30.34       15.59     16.09 o 
  -5  20   4      118.09      113.88     16.02 o 
  -4  20   4     1430.74     1366.88     28.11 o 
  -3  20   4     1899.36     1863.23     36.24 o 
  -2  20   4      242.12      218.94     18.11 o 
  -1  20   4     1266.04     1308.23     62.87 o 
   0  20   4       82.63      109.41     22.85 o 
   1  20   4      582.26      535.68     32.94 o 
   2  20   4     1826.84     1830.42     63.19 o 
   3  20   4     1457.37     1419.07     77.64 o 
   4  20   4      791.43      735.86     25.65 o 
   5  20   4      155.32      166.39     19.19 o 
   6  20   4       53.09       45.54     16.99 o 
   7  20   4        4.05      -14.74     17.46 o 
   8  20   4       41.62       31.50     18.62 o 
   9  20   4      285.82      303.95     24.23 o 
  10  20   4        3.18        6.91     21.31 o 
  11  20   4        1.51       -4.79     26.79 o 
 -13  21   4        9.09       36.76     33.68 o 
 -12  21   4       89.72      147.24     30.20 o 
 -11  21   4       42.98       56.46     25.00 o 
 -10  21   4        1.25        6.18     20.06 o 
  -9  21   4      114.05      114.74     21.45 o 
  -8  21   4      154.07      136.42     19.02 o 
  -7  21   4        9.86       28.39     17.39 o 
  -6  21   4      579.49      636.24     22.31 o 
  -5  21   4      461.43      503.74     23.26 o 
  -4  21   4     2778.81     2623.56     42.14 o 
  -3  21   4      420.19      417.41     21.56 o 
  -2  21   4        2.62       17.79     15.56 o 
  -1  21   4      168.84      166.86     17.57 o 
   0  21   4      601.88      696.75     46.29 o 
   1  21   4       96.66       77.46     15.78 o 
   2  21   4       10.34       -3.00     16.00 o 
   3  21   4       56.83       94.04     27.49 o 
   4  21   4      196.26      182.78     19.92 o 
   5  21   4      423.81      379.37     25.68 o 
   6  21   4      175.43      165.57     19.96 o 
   7  21   4       57.22       65.45     18.98 o 
   8  21   4        0.24       18.75     19.01 o 
   9  21   4       25.73       60.46     20.90 o 
  10  21   4      282.05      339.54     27.78 o 
  11  21   4      161.72      207.06     31.53 o 
 -12  22   4      143.96      217.90     33.05 o 
 -11  22   4       18.52       36.69     23.54 o 
 -10  22   4       18.71       32.42     22.36 o 
  -9  22   4       27.24       13.97     20.08 o 
  -8  22   4        0.02        1.15     17.28 o 
  -7  22   4        0.08        1.09     17.08 o 
  -6  22   4      219.57      187.21     19.26 o 
  -5  22   4     1273.58     1137.47     31.12 o 
  -4  22   4     1367.89     1287.51     32.24 o 
  -3  22   4     1404.07     1310.31     32.43 o 
  -2  22   4     2351.86     2497.52     61.73 o 
  -1  22   4      215.85      209.01     22.62 o 
   0  22   4      343.65      447.00     22.15 o 
   1  22   4        8.19       22.72     15.22 o 
   2  22   4      710.52      739.54     25.43 o 
   3  22   4        2.04       41.57     19.11 o 
   4  22   4      405.93      401.56     22.51 o 
   5  22   4      274.90      262.11     24.29 o 
   6  22   4      582.99      517.00     29.26 o 
   7  22   4       56.03       52.14     21.73 o 
   8  22   4        0.03       -6.93     18.98 o 
   9  22   4      112.34      154.63     23.15 o 
  10  22   4       59.63       87.05     24.04 o 
 -12  23   4       87.78      130.85     31.57 o 
 -11  23   4       16.04       11.48     23.39 o 
 -10  23   4        3.99       19.97     22.85 o 
  -9  23   4        5.01       21.65     20.55 o 
  -8  23   4       86.33       78.58     21.55 o 
  -7  23   4      105.16       74.77     20.02 o 
  -6  23   4      995.55     1015.77     30.64 o 
  -5  23   4      444.89      426.14     23.14 o 
  -4  23   4       53.96       76.29     19.67 o 
  -3  23   4     2022.81     1809.51     46.88 o 
  -2  23   4        5.34      -17.02     21.12 o 
  -1  23   4       74.81       85.57     17.58 o 
   0  23   4        6.24       16.22     16.11 o 
   1  23   4       47.77       64.02     16.09 o 
   2  23   4      196.46      228.42     25.64 o 
   3  23   4       40.92       13.94     16.38 o 
   4  23   4      190.76      165.97     22.35 o 
   5  23   4       13.60       12.90     20.50 o 
   6  23   4       90.63       75.98     21.70 o 
   7  23   4       51.86       54.83     21.57 o 
   8  23   4      230.28      270.94     27.18 o 
   9  23   4       78.76       94.39     26.16 o 
  10  23   4       91.59       44.37     32.15 o 
 -12  24   4       10.41       41.53     29.55 o 
 -11  24   4      126.49       67.81     30.21 o 
 -10  24   4       21.70       21.21     27.05 o 
  -9  24   4      216.21      254.09     30.46 o 
  -8  24   4      132.51      154.28     21.41 o 
  -7  24   4        0.60       14.43     18.69 o 
  -6  24   4       97.58       94.81     18.64 o 
  -5  24   4       15.50        5.09     16.63 o 
  -4  24   4      507.76      543.80     31.46 o 
  -3  24   4       80.98       68.57     17.97 o 
  -2  24   4      315.47      287.47     20.75 o 
  -1  24   4      714.92      715.48     31.22 o 
   0  24   4     1363.35     1517.23     84.79 o 
   1  24   4     1151.74     1183.03     40.98 o 
   2  24   4      314.60      288.80     23.85 o 
   3  24   4      360.45      325.77     24.55 o 
   4  24   4       87.57       91.06     21.16 o 
   5  24   4      114.47      126.59     22.32 o 
   6  24   4      168.41      145.21     23.40 o 
   7  24   4        0.02       22.55     20.37 o 
   8  24   4      113.55      112.09     25.34 o 
   9  24   4       17.68       14.37     24.92 o 
  10  24   4       28.67       37.29     32.84 o 
 -11  25   4       11.47        2.30     29.47 o 
 -10  25   4       44.77       33.33     28.85 o 
  -9  25   4        3.15       -6.04     21.95 o 
  -8  25   4        0.31       -6.03     19.41 o 
  -7  25   4      137.71      145.33     21.39 o 
  -6  25   4       11.73       20.26     17.43 o 
  -5  25   4        8.86        7.02     16.04 o 
  -4  25   4        0.00       -1.19     18.24 o 
  -3  25   4      323.74      301.78     21.83 o 
  -2  25   4        5.95       24.15     16.82 o 
  -1  25   4      619.76      549.69     36.78 o 
   0  25   4       44.69       41.52     16.98 o 
   1  25   4      836.96      842.65     51.22 o 
   2  25   4       35.15       50.68     19.30 o 
   3  25   4       10.39       10.00     18.35 o 
   4  25   4        6.40        8.09     19.31 o 
   5  25   4      167.36      164.73     23.01 o 
   6  25   4      359.06      330.38     28.12 o 
   7  25   4      474.69      510.72     32.61 o 
   8  25   4       21.24       13.00     22.96 o 
   9  25   4       19.52       29.07     31.57 o 
 -11  26   4        5.13      -27.27     29.95 o 
 -10  26   4        9.56       -4.21     24.37 o 
  -9  26   4        1.04       10.09     24.16 o 
  -8  26   4        0.97       20.92     23.31 o 
  -7  26   4      417.54      469.11     31.34 o 
  -6  26   4        2.28       -1.41     18.19 o 
  -5  26   4       83.08       66.70     18.01 o 
  -4  26   4        6.94       -3.14     16.80 o 
  -3  26   4      132.88      122.52     18.75 o 
  -2  26   4        6.59        0.14     16.50 o 
  -1  26   4      384.57      417.11     29.35 o 
   0  26   4       59.09       49.56     17.73 o 
   1  26   4       95.67       97.05     19.12 o 
   2  26   4      110.88      114.59     21.74 o 
   3  26   4      108.44      132.83     24.81 o 
   4  26   4        0.09        9.05     23.38 o 
   5  26   4       59.16       64.55     21.61 o 
   6  26   4       36.35        2.61     21.84 o 
   7  26   4        0.93       -7.43     22.06 o 
   8  26   4      486.93      522.49     39.66 o 
   9  26   4       84.42       61.38     29.40 o 
 -10  27   4        2.19        3.48     25.76 o 
  -9  27   4       77.19       71.47     26.05 o 
  -8  27   4      116.89       94.28     25.48 o 
  -7  27   4       44.10       41.08     20.97 o 
  -6  27   4       19.55       29.63     18.54 o 
  -5  27   4       71.93       64.99     19.96 o 
  -4  27   4      200.22      216.25     26.00 o 
  -3  27   4       26.06       48.62     17.27 o 
  -2  27   4      291.98      308.01     22.13 o 
  -1  27   4       57.37       39.43     18.77 o 
   0  27   4       19.84       46.54     17.39 o 
   1  27   4       43.65       66.00     22.03 o 
   2  27   4       12.60        0.87     20.50 o 
   3  27   4        0.61      -13.66     22.96 o 
   4  27   4       97.74       59.78     25.11 o 
   5  27   4      432.56      421.32     35.33 o 
   6  27   4       22.46      -12.48     25.24 o 
   7  27   4       61.23       38.86     28.30 o 
   8  27   4        0.06       49.20     28.85 o 
 -10  28   4       80.09       67.81     28.71 o 
  -9  28   4        7.24       -2.60     25.29 o 
  -8  28   4       64.89       89.88     25.65 o 
  -7  28   4      130.36      121.39     22.27 o 
  -6  28   4        2.12       -6.71     18.45 o 
  -5  28   4      165.89      208.13     32.91 o 
  -4  28   4      248.03      227.66     21.84 o 
  -3  28   4       93.57       87.02     18.95 o 
  -2  28   4      104.61      129.74     19.73 o 
  -1  28   4       19.71       21.48     17.79 o 
   0  28   4        4.43      -15.17     16.48 o 
   1  28   4        3.30        1.79     20.91 o 
   2  28   4       38.48       -2.53     24.24 o 
   3  28   4        0.30       -7.54     25.79 o 
   4  28   4        5.55       20.50     23.55 o 
   5  28   4       10.45       -0.17     24.58 o 
   6  28   4       97.18      133.61     34.95 o 
   7  28   4      545.89      589.20     62.69 o 
   8  28   4        1.03       18.54     30.28 o 
  -9  29   4        1.31      -13.23     26.51 o 
  -8  29   4       42.53       54.46     25.94 o 
  -7  29   4       34.64       16.44     21.59 o 
  -6  29   4        0.77        0.66     19.18 o 
  -5  29   4        1.57       22.66     19.29 o 
  -4  29   4      276.73      294.16     23.77 o 
  -3  29   4       62.55       68.69     19.97 o 
  -2  29   4       39.80       19.48     18.65 o 
  -1  29   4        0.07       39.16     18.42 o 
   0  29   4      104.53       95.25     18.97 o 
   1  29   4       48.43       58.05     22.65 o 
   2  29   4      442.37      459.12     37.67 o 
   3  29   4       12.66        5.73     24.58 o 
   4  29   4      410.89      459.63     35.96 o 
   5  29   4        1.89       13.08     24.68 o 
   6  29   4      235.69      254.92     32.02 o 
   7  29   4      308.47      412.32     38.17 o 
  -8  30   4       29.86       40.47     25.99 o 
  -7  30   4       64.72       76.22     23.00 o 
  -6  30   4       17.96       -2.90     21.93 o 
  -5  30   4       59.06       77.31     21.13 o 
  -4  30   4       82.95      101.22     20.83 o 
  -3  30   4        2.74       25.56     19.26 o 
  -2  30   4       34.91       43.93     19.84 o 
  -1  30   4       77.05       92.43     20.58 o 
   0  30   4       38.98       22.70     21.30 o 
   1  30   4        0.89      -13.29     26.01 o 
   2  30   4       88.88      116.02     30.82 o 
   3  30   4       36.73       58.69     27.78 o 
   4  30   4       74.04      100.80     29.33 o 
   5  30   4        0.15        2.55     25.07 o 
   6  30   4       14.58       22.28     28.77 o 
  -8  31   4        0.60       25.95     26.00 o 
  -7  31   4        4.49        9.81     24.42 o 
  -6  31   4      141.15      151.64     24.57 o 
  -5  31   4       10.36       14.27     20.64 o 
  -4  31   4      126.63      106.26     22.06 o 
  -3  31   4       42.38       43.14     21.04 o 
  -2  31   4       13.57       14.55     19.50 o 
  -1  31   4      119.50      129.04     21.49 o 
   0  31   4       20.37       22.48     21.45 o 
   1  31   4        0.81       13.61     28.40 o 
   2  31   4      498.54      616.74     42.58 o 
   3  31   4      135.83      182.61     31.59 o 
   4  31   4       93.98       94.23     31.89 o 
   5  31   4      178.46      247.45     33.62 o 
   6  31   4       47.33       35.89     33.47 o 
  -7  32   4       11.46       19.77     26.30 o 
  -6  32   4       14.77        9.58     23.14 o 
  -5  32   4       32.46       58.02     21.97 o 
  -4  32   4       39.72       74.99     22.27 o 
  -3  32   4        4.19      -11.34     21.02 o 
  -2  32   4       83.05      126.43     30.20 o 
  -1  32   4       14.87       12.86     20.18 o 
   0  32   4       10.94      -24.22     24.22 o 
   1  32   4       50.79       67.74     29.51 o 
   2  32   4      105.31      135.86     31.75 o 
   3  32   4        0.67        1.14     28.40 o 
   4  32   4        8.49       -5.33     29.13 o 
   5  32   4        2.72       38.31     29.96 o 
  -6  33   4        0.75      -14.40     36.71 o 
  -5  33   4       72.79       70.43     22.66 o 
  -4  33   4       25.22       42.77     21.85 o 
  -3  33   4      119.04      138.11     24.44 o 
  -2  33   4       44.52       53.76     22.88 o 
  -1  33   4        0.15      -22.54     22.54 o 
   0  33   4        0.18       -5.25     24.45 o 
   1  33   4       19.86       39.57     30.81 o 
   2  33   4      227.57      298.98     36.83 o 
   3  33   4        8.52       -9.71     30.26 o 
   4  33   4      101.33      152.27     62.95 o 
  -4  34   4      109.63      143.81     24.75 o 
  -3  34   4      184.71      207.38     26.52 o 
  -2  34   4       83.85      107.93     24.08 o 
  -1  34   4       57.84       76.30     28.87 o 
   0  34   4       17.80       -4.46     29.81 o 
   1  34   4       12.31       26.22     32.16 o 
   2  34   4       93.57      127.14     37.12 o 
 -16   1   5        0.00        6.86     31.54 o 
 -15   1   5      559.31      615.39     44.86 o 
 -14   1   5      128.44      134.49     23.84 o 
 -13   1   5      243.00      214.27     24.95 o 
 -12   1   5      337.34      299.36     23.65 o 
 -11   1   5      506.07      523.56     20.05 o 
 -10   1   5     1484.76     1477.31     37.17 o 
  -9   1   5      206.25      175.26     14.11 o 
  -8   1   5      176.63      194.34     11.65 o 
  -7   1   5      476.75      556.26     17.39 o 
  -6   1   5      314.03      347.34     11.93 o 
  -5   1   5     2141.66     2057.77     26.45 o 
  -4   1   5     1064.94     1076.52     18.75 o 
  -3   1   5     6220.74     6433.19     52.94 o 
  -2   1   5    31034.49    31185.20    203.29 o 
  -1   1   5    95368.93    95233.27    380.60 o 
   0   1   5    30928.43    31500.97    275.05 o 
   1   1   5     4823.85     5060.71     44.11 o 
   2   1   5        0.45       17.21     11.48 o 
   3   1   5     1618.19     1670.36     32.57 o 
   4   1   5      259.75      296.14     16.98 o 
   5   1   5      299.02      282.69     18.13 o 
   6   1   5     1576.69     1543.22     32.72 o 
   7   1   5      811.09      816.57     27.89 o 
   8   1   5      580.06      630.30     27.09 o 
   9   1   5     3959.18     4092.77     81.17 o 
  10   1   5      138.52      158.01     22.09 o 
  11   1   5       18.48        8.89     20.09 o 
  12   1   5       65.08       86.64     22.67 o 
  13   1   5        0.97       -7.91     22.89 o 
  14   1   5       94.42      158.88     47.02 o 
 -16   2   5      133.63      135.10     33.14 o 
 -15   2   5      300.39      300.19     37.39 o 
 -14   2   5       63.65       86.71     23.00 o 
 -13   2   5       59.54       19.33     20.00 o 
 -12   2   5        7.08        9.28     20.06 o 
 -11   2   5     1977.73     2022.60     60.81 o 
 -10   2   5      196.83      169.35     15.03 o 
  -9   2   5        2.11        5.15     10.65 o 
  -8   2   5        0.32       -4.27      8.33 o 
  -7   2   5       23.24       11.36      7.42 o 
  -6   2   5      204.37      229.18      9.57 o 
  -5   2   5      177.90      197.58      9.85 o 
  -4   2   5      268.20      336.04      9.88 o 
  -3   2   5     2587.00     2847.79     50.91 o 
  -2   2   5    17295.61    17376.48     85.39 o 
  -1   2   5       24.87       50.05     13.72 o 
   0   2   5    15329.60    14870.88    104.89 o 
   1   2   5      790.71      742.52     13.91 o 
   2   2   5      973.66     1063.91     27.83 o 
   3   2   5      168.76      178.83     14.28 o 
   4   2   5        3.49      -13.14     13.14 o 
   5   2   5     1479.31     1558.35     31.05 o 
   6   2   5      122.03       90.95     16.28 o 
   7   2   5      840.65      859.31     28.24 o 
   8   2   5       72.45       61.36     19.06 o 
   9   2   5      410.32      519.05     82.93 o 
  10   2   5      218.33      251.45     23.81 o 
  11   2   5      461.01      492.65     28.76 o 
  12   2   5      126.03      138.29     24.75 o 
  13   2   5        6.85        7.41     24.00 o 
  14   2   5        0.04      -33.32     33.32 o 
 -16   3   5       17.71       30.23     31.30 o 
 -15   3   5       38.75       29.09     24.85 o 
 -14   3   5       16.61      -11.15     21.30 o 
 -13   3   5        7.64      -18.58     19.12 o 
 -12   3   5       63.02      102.77     18.55 o 
 -11   3   5      592.42      601.89     27.32 o 
 -10   3   5     1269.95     1194.40     32.62 o 
  -9   3   5       16.13       14.31     10.69 o 
  -8   3   5      169.03      155.49      9.70 o 
  -7   3   5      165.19      184.85     16.03 o 
  -6   3   5        3.01        7.53     12.45 o 
  -5   3   5        4.40       -5.88      8.32 o 
  -4   3   5      805.17      861.29     18.42 o 
  -3   3   5     1327.78     1428.12     15.80 o 
  -2   3   5       84.64       66.25     12.57 o 
  -1   3   5     3490.77     3376.52     24.55 o 
   0   3   5     2566.99     2446.34     21.68 o 
   1   3   5      156.10      145.45      9.72 o 
   2   3   5     7101.33     7159.69     79.71 o 
   3   3   5       63.23       44.09     10.85 o 
   4   3   5      280.68      266.62     16.41 o 
   5   3   5     2760.23     2893.28     41.09 o 
   6   3   5       20.17       12.66     15.60 o 
   7   3   5     2659.04     2601.94     44.04 o 
   8   3   5     2789.39     2778.93     47.87 o 
   9   3   5        0.33      -18.89     18.89 o 
  10   3   5      267.34      293.36     24.40 o 
  11   3   5        4.51        5.09     19.29 o 
  12   3   5       80.05       53.47     26.07 o 
  13   3   5      268.63      359.62     31.27 o 
 -16   4   5       22.68       45.97     32.06 o 
 -15   4   5       62.78       44.78     23.67 o 
 -14   4   5       11.67       26.06     21.53 o 
 -13   4   5      125.51       91.82     22.38 o 
 -12   4   5      212.71      167.07     20.36 o 
 -11   4   5     2392.24     2365.66     47.08 o 
 -10   4   5     1119.48     1121.60     27.02 o 
  -9   4   5      164.34      198.31     25.22 o 
  -8   4   5      102.70      109.17      9.54 o 
  -7   4   5      250.12      262.58     15.52 o 
  -6   4   5      261.73      328.49      9.81 o 
  -5   4   5        7.65        9.27      7.54 o 
  -4   4   5      884.41      986.83     11.92 o 
  -3   4   5      188.39      166.79      7.77 o 
  -2   4   5      303.35      372.42     10.48 o 
  -1   4   5      856.66      873.33     14.07 o 
   0   4   5      890.16     1037.66     15.25 o 
   1   4   5     1669.72     1709.69     20.62 o 
   2   4   5     2325.90     2137.83     45.35 o 
   3   4   5      644.61      586.31     15.78 o 
   4   4   5      245.51      260.48     14.73 o 
   5   4   5      364.26      332.68     17.97 o 
   6   4   5      144.33      119.06     16.99 o 
   7   4   5        9.20       20.90     16.78 o 
   8   4   5     1192.09     1197.21     34.07 o 
   9   4   5      352.50      360.64     25.05 o 
  10   4   5      481.43      511.48     42.32 o 
  11   4   5        3.52       -8.17     20.01 o 
  12   4   5       78.81       58.96     23.52 o 
  13   4   5       20.46       52.20     25.77 o 
 -16   5   5       68.26       66.97     27.75 o 
 -15   5   5        1.70        0.59     22.69 o 
 -14   5   5       10.21       29.03     21.47 o 
 -13   5   5      119.45       84.31     22.16 o 
 -12   5   5      240.02      239.90     30.53 o 
 -11   5   5       47.80       56.11     18.60 o 
 -10   5   5     1389.24     1310.23     45.18 o 
  -9   5   5      252.71      277.24     16.18 o 
  -8   5   5      341.92      295.72     12.26 o 
  -7   5   5      199.04      204.16     15.46 o 
  -6   5   5      284.80      303.87     12.37 o 
  -5   5   5      158.32      165.29     11.12 o 
  -4   5   5       53.85       88.85      7.73 o 
  -3   5   5     1228.90     1084.58     16.04 o 
  -2   5   5        6.43       22.96     10.07 o 
  -1   5   5      759.30      882.20     15.53 o 
   0   5   5      135.51      189.75      7.42 o 
   1   5   5      733.92      687.55     15.58 o 
   2   5   5      589.39      556.57     11.81 o 
   3   5   5     7351.13     7603.52     71.49 o 
   4   5   5      123.03      137.59     11.89 o 
   5   5   5     2874.85     2932.41     66.20 o 
   6   5   5       77.83       71.00     20.19 o 
   7   5   5      869.69      863.53     28.38 o 
   8   5   5     1185.99     1132.47     51.60 o 
   9   5   5       53.98       61.28     28.40 o 
  10   5   5      373.12      455.28     30.78 o 
  11   5   5      181.71      240.69     24.98 o 
  12   5   5        3.28       19.04     22.94 o 
  13   5   5      133.10      173.77     27.41 o 
 -16   6   5        5.59       24.07     26.28 o 
 -15   6   5       54.01       34.40     24.52 o 
 -14   6   5        1.65       -0.34     23.48 o 
 -13   6   5        4.74       17.36     19.58 o 
 -12   6   5       27.20       30.97     17.42 o 
 -11   6   5      108.04      113.19     20.03 o 
 -10   6   5        8.62       -1.79     15.85 o 
  -9   6   5      421.61      449.77     16.36 o 
  -8   6   5       26.19       29.08     10.38 o 
  -7   6   5      795.72      756.52     14.91 o 
  -6   6   5      129.24      148.81     14.75 o 
  -5   6   5      324.74      316.43     10.93 o 
  -4   6   5      639.22      632.55     27.23 o 
  -3   6   5      954.44     1007.42     24.65 o 
  -2   6   5     1907.77     1962.06     20.02 o 
  -1   6   5      211.63      249.99     14.87 o 
   0   6   5      166.96      180.03      8.11 o 
   1   6   5     7449.09     7457.50     88.28 o 
   2   6   5      811.78      968.51     21.01 o 
   3   6   5      482.98      466.66     18.62 o 
   4   6   5     4059.47     4204.25     40.50 o 
   5   6   5      301.97      326.52     20.12 o 
   6   6   5     2552.28     2578.23     53.72 o 
   7   6   5       18.44       18.31     14.36 o 
   8   6   5       30.90       16.37     35.95 o 
   9   6   5       15.90       38.97     19.41 o 
  10   6   5      147.82      183.04     23.35 o 
  11   6   5      159.00      191.93     24.72 o 
  12   6   5       79.39       47.61     22.57 o 
  13   6   5       57.03       63.81     37.78 o 
 -16   7   5       32.53        1.34     36.92 o 
 -15   7   5       21.63       25.45     23.74 o 
 -14   7   5       94.85       99.03     23.16 o 
 -13   7   5        5.49       -9.34     17.20 o 
 -12   7   5       58.01       77.03     29.24 o 
 -11   7   5       92.42      109.61     19.52 o 
 -10   7   5       85.69       88.01     17.85 o 
  -9   7   5       37.75       47.89     12.32 o 
  -8   7   5       81.63      107.07     10.91 o 
  -7   7   5        5.05       -8.91      8.91 o 
  -6   7   5        0.13       18.83      9.25 o 
  -5   7   5      775.24      794.93     14.08 o 
  -4   7   5       93.49      104.47      9.03 o 
  -3   7   5      598.34      548.36     12.57 o 
  -2   7   5      254.53      266.49     10.56 o 
  -1   7   5      509.68      618.60     13.22 o 
   0   7   5     5702.78     6050.99     47.55 o 
   1   7   5      479.97      403.13     10.30 o 
   2   7   5     4033.12     4153.66     71.71 o 
   3   7   5      405.88      467.48     12.27 o 
   4   7   5       29.22       54.92     19.51 o 
   5   7   5     3866.04     3891.44     55.48 o 
   6   7   5      224.20      224.26     16.24 o 
   7   7   5       27.66       14.44     14.03 o 
   8   7   5       34.92      -15.08     18.05 o 
   9   7   5      149.46      146.43     21.30 o 
  10   7   5       98.07      136.27     21.64 o 
  11   7   5        8.98       25.83     20.98 o 
  12   7   5       30.90       54.64     22.77 o 
  13   7   5      208.15      277.65     29.80 o 
 -16   8   5        0.68        9.50     26.16 o 
 -15   8   5        1.11        8.14     24.06 o 
 -14   8   5        5.00       21.32     23.48 o 
 -13   8   5       70.97       57.87     17.98 o 
 -12   8   5      465.67      451.11     25.42 o 
 -11   8   5      768.37      647.27     27.83 o 
 -10   8   5        0.25        4.54     18.33 o 
  -9   8   5       38.57       23.46     12.21 o 
  -8   8   5       38.78       26.03     10.13 o 
  -7   8   5     3337.18     3508.43     52.66 o 
  -6   8   5      120.96      120.58     12.00 o 
  -5   8   5       10.24       11.58     14.37 o 
  -4   8   5       96.51      130.89     11.26 o 
  -3   8   5      121.19      107.32      9.19 o 
  -2   8   5        0.21       18.96      8.43 o 
  -1   8   5       91.73      114.80      8.20 o 
   0   8   5      573.83      739.78     16.68 o 
   1   8   5      358.11      488.87     11.10 o 
   2   8   5       70.08       99.00      8.56 o 
   3   8   5      234.38      183.41     10.65 o 
   4   8   5      311.24      419.87     44.64 o 
   5   8   5       45.94       34.65     12.56 o 
   6   8   5      996.01     1107.88     25.33 o 
   7   8   5      626.49      608.86     29.53 o 
   8   8   5      261.58      270.82     22.82 o 
   9   8   5      217.47      174.89     22.18 o 
  10   8   5      303.80      316.82     25.08 o 
  11   8   5      176.86      151.61     23.35 o 
  12   8   5      142.41      149.05     24.90 o 
  13   8   5       45.00       47.29     25.90 o 
 -16   9   5       15.40       33.24     37.69 o 
 -15   9   5       76.37       72.69     26.05 o 
 -14   9   5       31.92       30.59     22.73 o 
 -13   9   5       23.56        0.68     18.58 o 
 -12   9   5        2.46       12.75     18.00 o 
 -11   9   5      180.68      143.66     20.39 o 
 -10   9   5       97.34      132.71     16.70 o 
  -9   9   5       87.96       87.71     14.51 o 
  -8   9   5       77.97      113.40     11.53 o 
  -7   9   5      357.58      337.80     13.84 o 
  -6   9   5     1214.37     1306.75     26.00 o 
  -5   9   5        5.77       13.97      8.50 o 
  -4   9   5       56.64      126.12     16.39 o 
  -3   9   5      685.47      617.19     13.73 o 
  -2   9   5      349.16      427.49     12.29 o 
  -1   9   5      102.39      104.50      9.01 o 
   0   9   5       78.86       71.59      8.28 o 
   1   9   5     7771.61     8086.95     52.19 o 
   2   9   5       19.34        5.45      9.20 o 
   3   9   5     2056.46     2184.32     21.63 o 
   4   9   5     1988.92     1992.94     23.40 o 
   5   9   5      357.10      387.22     22.49 o 
   6   9   5       84.97      103.39     14.16 o 
   7   9   5      208.43      226.77     16.91 o 
   8   9   5       76.52       61.79     18.68 o 
   9   9   5       38.91       43.18     19.83 o 
  10   9   5       21.48       84.09     41.34 o 
  11   9   5       55.75       70.36     22.18 o 
  12   9   5        3.85        8.00     23.10 o 
  13   9   5       32.12       50.54     25.81 o 
 -15  10   5      160.46      161.00     42.30 o 
 -14  10   5       47.72       84.41     24.87 o 
 -13  10   5       10.55       42.78     19.27 o 
 -12  10   5       33.95       32.93     18.01 o 
 -11  10   5      156.39      148.94     20.81 o 
 -10  10   5       57.74       60.25     16.12 o 
  -9  10   5      348.25      319.40     17.60 o 
  -8  10   5       81.52       76.97     12.08 o 
  -7  10   5        0.54      -10.03     10.03 o 
  -6  10   5       25.21       31.50      9.53 o 
  -5  10   5      146.23      124.31     11.78 o 
  -4  10   5     5682.38     5819.83     81.10 o 
  -3  10   5       66.32       57.50      9.25 o 
  -2  10   5     1477.50     1563.16     21.31 o 
  -1  10   5       29.43       23.59      7.77 o 
   0  10   5      246.31      216.23      9.69 o 
   1  10   5     2978.13     2974.11     35.58 o 
   2  10   5        0.05        6.94      8.14 o 
   3  10   5     7717.76     8151.85     88.79 o 
   4  10   5       11.73        6.91      9.79 o 
   5  10   5      816.68      860.97     21.87 o 
   6  10   5       31.95       24.47     13.15 o 
   7  10   5      537.01      525.60     24.84 o 
   8  10   5       53.75       43.49     18.57 o 
   9  10   5      471.02      480.06     27.10 o 
  10  10   5      709.41      754.79     32.58 o 
  11  10   5       33.10       47.78     25.64 o 
  12  10   5       36.51       29.37     22.84 o 
  13  10   5       31.72       20.32     26.27 o 
 -15  11   5      134.01      154.28     60.83 o 
 -14  11   5       58.94      104.67     25.31 o 
 -13  11   5      601.50      562.52     29.34 o 
 -12  11   5       58.17       69.34     18.55 o 
 -11  11   5        0.22      -12.39     20.11 o 
 -10  11   5        0.09      -10.55     14.79 o 
  -9  11   5       18.42        8.99     13.77 o 
  -8  11   5      322.12      308.11     14.12 o 
  -7  11   5       85.85       62.54     15.74 o 
  -6  11   5     1214.84     1280.48     22.27 o 
  -5  11   5      165.08      130.54     11.65 o 
  -4  11   5      276.27      356.45     24.71 o 
  -3  11   5       25.50       22.65      9.31 o 
  -2  11   5     1073.45     1193.45     18.28 o 
  -1  11   5       50.51       42.14      8.21 o 
   0  11   5       25.55       21.89      8.56 o 
   1  11   5       20.84       24.92      8.47 o 
   2  11   5       27.16       51.31     14.35 o 
   3  11   5     2137.65     2292.78     85.43 o 
   4  11   5        0.20       -9.99     10.77 o 
   5  11   5       34.98       32.39     12.88 o 
   6  11   5      415.78      414.85     26.01 o 
   7  11   5      820.14      779.13     27.90 o 
   8  11   5       32.85       39.29     18.73 o 
   9  11   5        2.44      -20.76     20.76 o 
  10  11   5        0.02        7.43     20.82 o 
  11  11   5       11.31       46.33     28.08 o 
  12  11   5       15.03       44.98     24.72 o 
  13  11   5       86.16       98.98     34.20 o 
 -15  12   5       10.84       26.09     29.54 o 
 -14  12   5        1.31       38.11     23.83 o 
 -13  12   5        0.49       15.19     24.52 o 
 -12  12   5       19.73       29.10     19.27 o 
 -11  12   5      420.51      354.88     39.67 o 
 -10  12   5      101.54      107.12     19.35 o 
  -9  12   5     1262.61     1229.52     28.58 o 
  -8  12   5      554.27      534.14     16.38 o 
  -7  12   5      132.77       89.38     11.64 o 
  -6  12   5     1276.72     1381.09     20.82 o 
  -5  12   5      180.39      175.55     11.29 o 
  -4  12   5     1401.79     1549.79     21.34 o 
  -3  12   5        0.23       -3.01     10.76 o 
  -2  12   5      160.15      151.49     11.38 o 
  -1  12   5       47.66       37.79      8.73 o 
   0  12   5      238.64      267.69     13.57 o 
   1  12   5      571.31      636.31     13.64 o 
   2  12   5     4435.52     4367.11     55.55 o 
   3  12   5      357.44      372.07     12.55 o 
   4  12   5       85.47       53.12     12.11 o 
   5  12   5      144.71      134.92     13.75 o 
   6  12   5      103.92       86.97     18.42 o 
   7  12   5      394.84      373.38     23.09 o 
   8  12   5       61.42       37.47     18.87 o 
   9  12   5      406.59      397.82     26.14 o 
  10  12   5      100.73      109.94     22.58 o 
  11  12   5      108.19       98.83     24.05 o 
  12  12   5       52.82       46.04     28.94 o 
  13  12   5      247.35      373.61     44.24 o 
 -15  13   5      117.83      161.30     35.38 o 
 -14  13   5        3.36        8.66     23.47 o 
 -13  13   5        7.99       -2.41     23.69 o 
 -12  13   5       86.90       74.81     23.52 o 
 -11  13   5       45.42       88.67     27.13 o 
 -10  13   5       17.88        4.09     15.04 o 
  -9  13   5     1424.62     1272.18     29.39 o 
  -8  13   5      223.61      210.73     14.82 o 
  -7  13   5     1520.38     1555.83     32.75 o 
  -6  13   5     2213.89     2200.25     27.90 o 
  -5  13   5      446.54      443.45     24.49 o 
  -4  13   5        0.09       13.64      9.66 o 
  -3  13   5      239.28      273.35     12.19 o 
  -2  13   5     7099.84     7366.02     54.35 o 
  -1  13   5     2456.97     2603.11     36.90 o 
   0  13   5      247.44      254.87     11.51 o 
   1  13   5     2316.88     2252.87     27.04 o 
   2  13   5       10.52        2.70     11.43 o 
   3  13   5     1283.36     1292.12     26.14 o 
   4  13   5      182.41      169.73     15.44 o 
   5  13   5      143.72      127.14     13.93 o 
   6  13   5       10.81        1.93     16.21 o 
   7  13   5      741.77      703.73     37.60 o 
   8  13   5     2710.64     2696.31     58.96 o 
   9  13   5      593.71      590.19     49.20 o 
  10  13   5      134.11      132.74     22.30 o 
  11  13   5        4.55       -1.95     27.12 o 
  12  13   5      140.79      154.51     32.73 o 
 -15  14   5        4.79       57.48     34.40 o 
 -14  14   5        0.61       36.15     25.05 o 
 -13  14   5        4.32       40.83     24.40 o 
 -12  14   5       19.69       42.76     23.30 o 
 -11  14   5       12.29      -22.59     22.59 o 
 -10  14   5      476.68      423.46     25.21 o 
  -9  14   5      292.20      239.57     21.65 o 
  -8  14   5      655.94      601.41     19.86 o 
  -7  14   5      256.27      247.51     15.60 o 
  -6  14   5      166.41      161.82     14.40 o 
  -5  14   5      378.00      348.27     13.68 o 
  -4  14   5        4.29       21.63     10.27 o 
  -3  14   5     2232.64     2269.52     25.41 o 
  -2  14   5      423.31      406.22     12.95 o 
  -1  14   5        0.02       19.38      8.85 o 
   0  14   5        0.55       18.45      8.84 o 
   1  14   5        5.45        3.34      8.79 o 
   2  14   5       61.44       77.22     11.37 o 
   3  14   5      290.01      259.75     12.28 o 
   4  14   5      605.12      567.89     18.15 o 
   5  14   5      128.87      112.21     26.89 o 
   6  14   5        7.57      -15.69     15.69 o 
   7  14   5       24.44       13.50     17.20 o 
   8  14   5      712.25      623.30     28.56 o 
   9  14   5      105.42      118.83     20.54 o 
  10  14   5       98.12      170.64     63.91 o 
  11  14   5        0.48        3.74     27.29 o 
  12  14   5       37.65       78.01     31.85 o 
 -15  15   5       77.87      128.55     36.72 o 
 -14  15   5       12.38       23.24     26.56 o 
 -13  15   5       92.55       85.31     26.04 o 
 -12  15   5      244.59      312.32     29.96 o 
 -11  15   5       11.53      -11.88     22.74 o 
 -10  15   5      853.81      738.34     29.67 o 
  -9  15   5        0.05      -16.97     16.97 o 
  -8  15   5     1105.31     1026.24     27.50 o 
  -7  15   5       92.28      105.01     19.00 o 
  -6  15   5      355.96      379.30     23.00 o 
  -5  15   5      700.43      692.19     17.38 o 
  -4  15   5      310.07      274.29     16.17 o 
  -3  15   5      110.60      106.55     10.20 o 
  -2  15   5     1561.80     1575.05     22.55 o 
  -1  15   5      224.40      249.52     11.71 o 
   0  15   5      788.04      748.96     15.67 o 
   1  15   5     1351.31     1229.20     18.94 o 
   2  15   5        1.34       -0.66     10.18 o 
   3  15   5       33.67       52.61     10.88 o 
   4  15   5      867.22      843.67     21.77 o 
   5  15   5     1717.75     1628.33     39.87 o 
   6  15   5      106.07       62.32     16.23 o 
   7  15   5       53.30       44.29     17.96 o 
   8  15   5       34.16       74.07     23.39 o 
   9  15   5       52.65       45.39     24.80 o 
  10  15   5       54.54       73.54     26.71 o 
  11  15   5       61.51       46.80     31.37 o 
  12  15   5       16.21       -2.57     31.74 o 
 -14  16   5        3.32       -5.25     26.05 o 
 -13  16   5       57.83       98.37     26.29 o 
 -12  16   5       10.60       18.45     23.27 o 
 -11  16   5       76.84      100.32     24.29 o 
 -10  16   5      668.18      636.35     29.78 o 
  -9  16   5       76.08       34.77     18.53 o 
  -8  16   5      285.41      232.35     19.12 o 
  -7  16   5      133.72      113.18     14.98 o 
  -6  16   5       13.75       22.79     18.39 o 
  -5  16   5       32.81       38.66     15.35 o 
  -4  16   5       34.08       23.22     13.36 o 
  -3  16   5      361.70      389.58     15.82 o 
  -2  16   5       19.65       -6.05     10.93 o 
  -1  16   5      497.52      486.26     13.98 o 
   0  16   5       46.10       29.70      9.80 o 
   1  16   5     1997.39     1896.81     33.80 o 
   2  16   5     1027.02      957.71     20.97 o 
   3  16   5        1.00       20.61     12.65 o 
   4  16   5      957.37      890.33     22.06 o 
   5  16   5     3295.34     3208.56     43.32 o 
   6  16   5     1327.03     1258.42     41.05 o 
   7  16   5      348.89      294.55     26.25 o 
   8  16   5        3.88      -21.35     21.35 o 
   9  16   5      142.14      183.93     27.67 o 
  10  16   5        0.10        4.14     26.96 o 
  11  16   5       92.17      102.01     30.02 o 
  12  16   5       26.35       39.75     33.55 o 
 -14  17   5        7.20       16.25     26.23 o 
 -13  17   5       39.40       19.88     26.38 o 
 -12  17   5      119.36       83.66     26.19 o 
 -11  17   5       56.52       88.91     24.02 o 
 -10  17   5        0.02       -6.73     19.53 o 
  -9  17   5      672.76      621.07     28.52 o 
  -8  17   5      269.88      278.29     20.12 o 
  -7  17   5      173.43      159.90     27.13 o 
  -6  17   5      745.25      767.43     28.85 o 
  -5  17   5      249.64      224.11     21.88 o 
  -4  17   5        0.54      -11.03     13.60 o 
  -3  17   5      967.36      981.02     40.20 o 
  -2  17   5       51.09       33.86     11.80 o 
  -1  17   5        0.38       -3.03     10.90 o 
   0  17   5       25.02       43.36      9.99 o 
   1  17   5      402.47      413.27     20.79 o 
   2  17   5        3.08       15.97     10.32 o 
   3  17   5      547.57      504.40     17.26 o 
   4  17   5      474.76      393.64     23.60 o 
   5  17   5       65.75       39.09     19.46 o 
   6  17   5      782.38      774.55     31.36 o 
   7  17   5       84.96       69.52     20.89 o 
   8  17   5       16.68       21.22     19.87 o 
   9  17   5       29.94        7.99     25.56 o 
  10  17   5       66.56       92.19     29.31 o 
  11  17   5      317.09      305.12     35.92 o 
  12  17   5        3.34      -33.88     33.88 o 
 -14  18   5       56.14      107.38     29.59 o 
 -13  18   5        0.00      -18.53     26.46 o 
 -12  18   5      130.07      128.27     26.81 o 
 -11  18   5       50.62       71.78     24.31 o 
 -10  18   5        3.31      -12.54     19.58 o 
  -9  18   5      790.24      786.68     31.27 o 
  -8  18   5       86.11       99.99     18.14 o 
  -7  18   5     2384.50     2383.43     40.14 o 
  -6  18   5       26.18       35.24     16.11 o 
  -5  18   5      994.16      967.18     44.94 o 
  -4  18   5      542.04      539.11     19.49 o 
  -3  18   5      196.67      150.88     14.29 o 
  -2  18   5       88.06      107.51     13.58 o 
  -1  18   5      107.26      122.03     12.54 o 
   0  18   5      152.25      168.10     20.57 o 
   1  18   5      154.76      143.90     11.83 o 
   2  18   5       64.16       50.76     12.95 o 
   3  18   5     4157.31     4048.03     74.94 o 
   4  18   5     2415.53     2323.52     54.26 o 
   5  18   5     2993.93     2889.63     89.63 o 
   6  18   5        6.15      -10.11     18.86 o 
   7  18   5      531.61      488.62     27.78 o 
   8  18   5        7.84        3.29     21.28 o 
   9  18   5      403.15      445.27     30.36 o 
  10  18   5       23.73       19.07     25.38 o 
  11  18   5        4.21       -7.92     30.90 o 
 -14  19   5        0.16       30.55     30.82 o 
 -13  19   5        0.12      -27.33     27.33 o 
 -12  19   5       57.60       85.35     27.62 o 
 -11  19   5       36.98      102.45     35.14 o 
 -10  19   5        0.01       14.80     20.36 o 
  -9  19   5       26.33       14.97     20.49 o 
  -8  19   5       24.30       15.80     17.19 o 
  -7  19   5        2.02        3.73     16.83 o 
  -6  19   5      432.39      420.98     21.60 o 
  -5  19   5        0.54       11.37     15.11 o 
  -4  19   5      150.71      120.88     15.10 o 
  -3  19   5        1.30        2.29     12.95 o 
  -2  19   5      960.18      946.11     24.02 o 
  -1  19   5       11.70       -2.47     12.22 o 
   0  19   5       69.79       86.47     15.90 o 
   1  19   5     4582.82     4447.22     71.13 o 
   2  19   5     4406.35     4358.01     52.96 o 
   3  19   5     1665.08     1772.16     65.97 o 
   4  19   5     1282.10     1239.53     35.07 o 
   5  19   5     1304.58     1211.34     35.57 o 
   6  19   5       86.62      101.66     20.97 o 
   7  19   5        5.64      -10.99     20.04 o 
   8  19   5       20.82       26.12     24.78 o 
   9  19   5      125.30      122.58     24.90 o 
  10  19   5       28.14       20.82     25.64 o 
  11  19   5       12.79       16.25     28.44 o 
 -13  20   5      153.72      223.45     32.80 o 
 -12  20   5       55.91      123.07     28.33 o 
 -11  20   5       71.71       95.15     26.13 o 
 -10  20   5        0.52       18.21     20.01 o 
  -9  20   5        3.53       -2.77     19.56 o 
  -8  20   5      156.70      130.45     18.87 o 
  -7  20   5      311.46      309.68     21.78 o 
  -6  20   5     1528.47     1553.16     33.48 o 
  -5  20   5      819.56      823.47     26.59 o 
  -4  20   5     1860.13     1825.11     36.96 o 
  -3  20   5      138.85      127.68     15.40 o 
  -2  20   5      609.85      559.81     24.31 o 
  -1  20   5      398.18      413.90     20.39 o 
   0  20   5      262.39      256.52     17.73 o 
   1  20   5     4441.84     4395.88     68.43 o 
   2  20   5     1379.00     1230.52     29.40 o 
   3  20   5      332.39      342.29     24.49 o 
   4  20   5      877.71      894.46     31.40 o 
   5  20   5       36.36       -7.73     19.93 o 
   6  20   5        4.96      -11.08     19.17 o 
   7  20   5      325.30      303.47     37.90 o 
   8  20   5       87.93       96.50     23.88 o 
   9  20   5      160.86      144.48     25.75 o 
  10  20   5      191.02      240.61     29.36 o 
  11  20   5        3.71       24.22     29.12 o 
 -13  21   5       15.55       29.74     30.27 o 
 -12  21   5        6.90       22.31     26.50 o 
 -11  21   5       63.43       55.32     26.30 o 
 -10  21   5       28.99       67.94     25.25 o 
  -9  21   5        0.18       -6.59     19.97 o 
  -8  21   5       99.60       70.28     22.26 o 
  -7  21   5       55.42       39.57     17.53 o 
  -6  21   5      176.08      173.10     24.03 o 
  -5  21   5     1936.04     1875.15     37.10 o 
  -4  21   5      238.99      268.74     20.16 o 
  -3  21   5      748.29      760.80     25.73 o 
  -2  21   5      881.33      767.19     25.97 o 
  -1  21   5      423.99      385.19     26.28 o 
   0  21   5     3371.25     3287.00     65.91 o 
   1  21   5       14.29        7.11     17.56 o 
   2  21   5        5.99       -0.53     24.29 o 
   3  21   5       10.98        5.30     21.44 o 
   4  21   5        2.48       12.43     23.12 o 
   5  21   5      436.50      412.99     31.21 o 
   6  21   5      167.03      140.06     21.51 o 
   7  21   5       97.09      122.73     23.41 o 
   8  21   5       20.82       36.48     22.65 o 
   9  21   5       70.96      101.61     25.75 o 
  10  21   5       85.00      139.54     29.11 o 
 -13  22   5       76.06       97.68     33.30 o 
 -12  22   5       73.39       95.79     30.58 o 
 -11  22   5        0.01       13.51     25.06 o 
 -10  22   5       14.44       -8.22     21.15 o 
  -9  22   5        0.22      -19.32     19.32 o 
  -8  22   5       67.05       83.54     21.21 o 
  -7  22   5       97.73       97.82     18.98 o 
  -6  22   5       26.30       27.59     17.12 o 
  -5  22   5        2.13       26.94     17.08 o 
  -4  22   5       33.53       28.05     16.61 o 
  -3  22   5      301.59      307.69     21.81 o 
  -2  22   5     1224.77     1185.87     31.08 o 
  -1  22   5      408.60      399.96     22.95 o 
   0  22   5        0.17       -7.27     19.66 o 
   1  22   5       21.50       23.89     17.03 o 
   2  22   5     2486.51     2368.61     89.49 o 
   3  22   5        1.12        1.09     22.55 o 
   4  22   5      558.27      590.38     34.14 o 
   5  22   5      377.44      245.67     28.99 o 
   6  22   5      280.10      269.17     36.35 o 
   7  22   5        9.18       17.78     24.20 o 
   8  22   5        1.17       -4.77     22.23 o 
   9  22   5      319.32      355.00     31.37 o 
  10  22   5      545.31      706.10     39.44 o 
 -12  23   5       20.68       19.32     28.72 o 
 -11  23   5        5.14       16.73     26.56 o 
 -10  23   5      146.75      192.10     28.37 o 
  -9  23   5       30.80       29.04     20.86 o 
  -8  23   5       57.70       42.03     23.69 o 
  -7  23   5        5.62       12.59     18.68 o 
  -6  23   5      207.18      177.85     19.66 o 
  -5  23   5      136.79      100.19     17.85 o 
  -4  23   5     1316.23     1203.91     42.49 o 
  -3  23   5      682.70      658.53     48.25 o 
  -2  23   5     1527.14     1447.08     47.52 o 
  -1  23   5      503.84      490.91     33.12 o 
   0  23   5     1089.85     1059.14     36.62 o 
   1  23   5     1297.27     1247.01     31.77 o 
   2  23   5       54.46       51.24     23.12 o 
   3  23   5       12.28       -3.99     21.66 o 
   4  23   5       41.51       56.04     23.54 o 
   5  23   5      303.69      298.04     31.32 o 
   6  23   5       21.73        4.30     23.75 o 
   7  23   5      134.17      135.77     27.65 o 
   8  23   5      324.04      420.87     36.02 o 
   9  23   5       29.23       -8.50     41.82 o 
  10  23   5       35.22       98.06     34.23 o 
 -12  24   5        0.21      -12.09     29.47 o 
 -11  24   5      151.99      129.48     38.50 o 
 -10  24   5       58.96       96.41     35.45 o 
  -9  24   5        2.84      -15.25     25.25 o 
  -8  24   5       54.07       62.72     23.45 o 
  -7  24   5      109.98      131.06     21.20 o 
  -6  24   5       26.12       18.25     17.68 o 
  -5  24   5        0.96      -15.92     16.70 o 
  -4  24   5      369.89      372.19     22.32 o 
  -3  24   5      276.24      265.36     21.21 o 
  -2  24   5        9.01       30.20     17.92 o 
  -1  24   5      136.77      116.67     17.91 o 
   0  24   5      620.12      683.14     30.71 o 
   1  24   5      671.41      696.50     28.11 o 
   2  24   5      240.08      226.41     28.51 o 
   3  24   5       68.98       56.52     22.51 o 
   4  24   5      404.72      383.18     54.19 o 
   5  24   5       31.00        5.04     23.30 o 
   6  24   5       63.55       74.17     26.96 o 
   7  24   5       15.41       14.66     26.73 o 
   8  24   5      385.06      369.97     34.59 o 
   9  24   5      167.26      199.87     34.66 o 
 -11  25   5       25.59        5.88     35.27 o 
 -10  25   5        7.42      -18.43     26.63 o 
  -9  25   5       59.26       64.56     23.87 o 
  -8  25   5       15.94       25.61     22.38 o 
  -7  25   5       11.06       19.47     19.71 o 
  -6  25   5      174.32      184.91     20.54 o 
  -5  25   5       40.24       66.33     17.55 o 
  -4  25   5        4.46       26.82     18.05 o 
  -3  25   5     1289.04     1180.18     39.16 o 
  -2  25   5       52.22       69.67     23.69 o 
  -1  25   5      132.41      103.05     18.42 o 
   0  25   5      223.98      261.97     20.04 o 
   1  25   5      705.94      663.77     30.33 o 
   2  25   5      425.98      405.72     31.68 o 
   3  25   5      154.14      106.82     25.30 o 
   4  25   5       35.68       30.34     23.46 o 
   5  25   5       53.56       93.57     26.06 o 
   6  25   5      683.78      684.19     39.99 o 
   7  25   5      821.87      836.47     58.76 o 
   8  25   5        5.89       23.26     29.86 o 
   9  25   5        2.28       13.54     28.85 o 
 -11  26   5        3.74       30.30     38.43 o 
 -10  26   5       67.80      122.94     26.80 o 
  -9  26   5      245.75      269.47     28.43 o 
  -8  26   5      166.14      189.21     26.65 o 
  -7  26   5        9.46        8.73     19.10 o 
  -6  26   5       28.29       57.16     18.73 o 
  -5  26   5      581.78      562.69     26.23 o 
  -4  26   5       27.43       58.89     18.41 o 
  -3  26   5       97.21      113.33     18.98 o 
  -2  26   5       16.11       25.29     17.55 o 
  -1  26   5        7.70       14.69     17.01 o 
   0  26   5       49.38       33.84     18.33 o 
   1  26   5      421.41      423.48     41.52 o 
   2  26   5        1.87       25.11     23.44 o 
   3  26   5       89.86       91.60     25.96 o 
   4  26   5      414.60      386.90     54.13 o 
   5  26   5      204.46      174.37     28.33 o 
   6  26   5      201.49      173.50     29.18 o 
   7  26   5        6.66       -6.70     26.41 o 
   8  26   5       84.78       52.40     30.27 o 
 -10  27   5       11.59       21.62     26.27 o 
  -9  27   5      359.06      466.47     32.76 o 
  -8  27   5       99.31      114.41     25.15 o 
  -7  27   5        2.86       10.53     20.16 o 
  -6  27   5        0.02        0.79     17.94 o 
  -5  27   5       63.08       70.50     20.47 o 
  -4  27   5      248.93      225.30     21.79 o 
  -3  27   5      213.13      179.66     20.44 o 
  -2  27   5      113.77      126.91     21.20 o 
  -1  27   5      255.31      272.17     26.59 o 
   0  27   5      267.14      306.47     22.80 o 
   1  27   5      304.17      316.54     32.06 o 
   2  27   5       13.90        0.10     24.03 o 
   3  27   5      198.18      193.84     29.31 o 
   4  27   5       24.52        9.20     24.85 o 
   5  27   5        6.37      -14.95     24.85 o 
   6  27   5       13.69       40.14     25.87 o 
   7  27   5      320.72      297.06     38.11 o 
   8  27   5       96.37      110.30     32.30 o 
 -10  28   5        6.78       33.97     27.68 o 
  -9  28   5       52.13       68.77     27.53 o 
  -8  28   5        2.05       -8.07     23.66 o 
  -7  28   5       48.82       49.40     23.82 o 
  -6  28   5      153.40      126.34     20.80 o 
  -5  28   5       76.54       39.44     27.16 o 
  -4  28   5      436.14      460.24     26.03 o 
  -3  28   5      192.80      230.61     32.68 o 
  -2  28   5        9.52        7.34     20.96 o 
  -1  28   5        0.15        6.34     17.31 o 
   0  28   5      102.72      161.10     23.77 o 
   1  28   5       22.29       25.12     26.67 o 
   2  28   5       19.52        7.22     25.97 o 
   3  28   5        0.10      -23.34     23.34 o 
   4  28   5       92.94       93.35     26.86 o 
   5  28   5       56.75      116.70     28.46 o 
   6  28   5        0.02        0.07     25.98 o 
   7  28   5       23.85       29.66     27.54 o 
  -9  29   5        0.66      -10.95     26.31 o 
  -8  29   5       40.65       70.15     31.57 o 
  -7  29   5       42.60       40.05     23.35 o 
  -6  29   5       73.79       59.44     21.76 o 
  -5  29   5       26.67       33.34     20.00 o 
  -4  29   5        6.50       22.63     19.26 o 
  -3  29   5       59.91       29.56     19.20 o 
  -2  29   5       38.93       61.33     19.10 o 
  -1  29   5       18.72       11.92     18.73 o 
   0  29   5      187.08      267.35     31.90 o 
   1  29   5        0.20      -25.76     25.76 o 
   2  29   5       14.55       50.07     27.38 o 
   3  29   5       97.62       72.20     27.88 o 
   4  29   5      411.65      459.13     37.21 o 
   5  29   5        1.76        2.53     26.37 o 
   6  29   5        1.08       18.53     28.29 o 
   7  29   5       15.56       17.70     38.25 o 
  -8  30   5      380.39      495.56     33.55 o 
  -7  30   5      110.00      141.42     25.81 o 
  -6  30   5      104.04      105.35     23.22 o 
  -5  30   5      279.08      295.74     24.98 o 
  -4  30   5      837.62      887.89     32.75 o 
  -3  30   5       96.82      153.34     35.63 o 
  -2  30   5       73.51       88.86     21.30 o 
  -1  30   5       97.57      127.23     24.12 o 
   0  30   5        1.61       20.83     26.09 o 
   1  30   5        2.07        0.49     27.64 o 
   2  30   5     1169.54     1485.16     57.02 o 
   3  30   5        9.81       29.78     27.23 o 
   4  30   5       86.37      102.52     28.87 o 
   5  30   5      106.90      121.36     30.57 o 
   6  30   5        2.83      -24.22     28.17 o 
  -8  31   5      210.56      271.56     80.74 o 
  -7  31   5       62.44       53.60     27.39 o 
  -6  31   5      316.70      353.24     27.62 o 
  -5  31   5        0.16      -20.29     20.29 o 
  -4  31   5       66.92       77.98     21.46 o 
  -3  31   5      110.31      117.19     22.57 o 
  -2  31   5       75.34       92.46     21.79 o 
  -1  31   5        9.10        7.56     22.13 o 
   0  31   5      414.45      562.68     78.38 o 
   1  31   5        0.64       -6.44     27.20 o 
   2  31   5      152.15      155.72     32.54 o 
   3  31   5       72.38       75.35     29.95 o 
   4  31   5       82.24       73.19     32.15 o 
   5  31   5      153.45      179.04     33.78 o 
  -7  32   5        0.02       10.39     48.39 o 
  -6  32   5      388.02      457.45     30.49 o 
  -5  32   5       14.20       52.85     21.61 o 
  -4  32   5      152.46      135.29     23.45 o 
  -3  32   5      123.99      136.91     26.51 o 
  -2  32   5       92.25      111.54     25.72 o 
  -1  32   5        5.69      -12.31     25.65 o 
   0  32   5      465.16      646.26     69.58 o 
   1  32   5        0.90        3.16     28.83 o 
   2  32   5        2.26       27.62     29.76 o 
   3  32   5       18.96        8.20     29.21 o 
   4  32   5       28.55       48.99     32.72 o 
  -5  33   5        0.19       22.66     22.49 o 
  -4  33   5       56.60       81.75     23.71 o 
  -3  33   5        0.07       -9.07     22.42 o 
  -2  33   5       24.02       13.43     24.28 o 
  -1  33   5      100.26      122.61     27.73 o 
   0  33   5      112.27      212.81     34.74 o 
   1  33   5       10.11       39.44     31.46 o 
   2  33   5       40.26       44.75     31.78 o 
   3  33   5       69.80       95.11     34.12 o 
  -3  34   5       42.30       70.51     26.68 o 
  -2  34   5        8.00       33.25     28.49 o 
  -1  34   5        8.88        7.42     33.85 o 
   0  34   5       51.40       38.73     31.48 o 
   1  34   5      114.33      114.77     34.53 o 
 -16   0   6       62.28       19.41     40.31 o 
 -15   0   6       42.95      -19.90     38.81 o 
 -14   0   6       12.84      -25.88     34.09 o 
 -13   0   6      176.88      129.89     30.52 o 
 -12   0   6      229.47      425.97     37.47 o 
 -11   0   6      173.88      173.57     23.40 o 
 -10   0   6     1356.71     1434.07     61.44 o 
  -9   0   6     1637.79     1718.54     40.53 o 
  -8   0   6       22.17       45.70     16.82 o 
  -7   0   6     2899.96     2862.40     68.93 o 
  -6   0   6     6180.16     6535.41    145.63 o 
  -5   0   6      274.96      297.59     17.98 o 
  -4   0   6     5855.44     5735.60    104.43 o 
  -3   0   6     1467.90     1239.11     19.21 o 
  -2   0   6     3477.63     3882.56     64.86 o 
  -1   0   6   144734.30   141173.19    935.75 o 
   0   0   6    19583.64    19431.70    256.77 o 
   1   0   6      977.14      992.52     29.27 o 
   2   0   6     1320.77     1268.63     35.18 o 
   3   0   6       33.14       18.12     17.39 o 
   4   0   6     2834.52     3086.58     58.76 o 
   5   0   6      113.03      110.03     27.62 o 
   6   0   6       25.12       37.11     22.56 o 
   7   0   6        1.90        4.81     23.55 o 
   8   0   6       16.78        5.88     26.82 o 
   9   0   6      379.19      449.28     60.21 o 
  10   0   6        1.50        2.36     28.51 o 
  11   0   6       18.00       60.13     33.96 o 
  12   0   6       72.54       78.40     39.06 o 
  13   0   6        0.99      -33.53     33.53 o 
 -16   1   6        0.46        9.33     33.34 o 
 -15   1   6       19.14       23.76     28.15 o 
 -14   1   6        3.03       -0.37     19.98 o 
 -13   1   6        0.00      -11.03     17.46 o 
 -12   1   6      717.13      781.98     47.74 o 
 -11   1   6      512.08      635.79     67.62 o 
 -10   1   6      269.72      284.33     21.06 o 
  -9   1   6      395.78      439.66     17.66 o 
  -8   1   6      993.13     1018.36     16.49 o 
  -7   1   6     2187.50     2276.76     28.27 o 
  -6   1   6        5.79       13.05     14.13 o 
  -5   1   6     1562.78     1453.83     26.23 o 
  -4   1   6     1159.44     1041.51     21.80 o 
  -3   1   6     3758.16     3798.24     35.99 o 
  -2   1   6    11014.49    10873.68     46.17 o 
  -1   1   6    23140.12    22576.62     80.13 o 
   0   1   6       12.80       -2.72     12.25 o 
   1   1   6      769.53      907.17     21.44 o 
   2   1   6       53.86       75.91     10.79 o 
   3   1   6      875.53      874.85     23.25 o 
   4   1   6      702.55      988.91    163.40 o 
   5   1   6       61.27       41.76     15.45 o 
   6   1   6     1224.08     1228.01     31.60 o 
   7   1   6        4.55        5.72     16.81 o 
   8   1   6      237.61      248.65     23.04 o 
   9   1   6      428.26      503.90     28.05 o 
  10   1   6       51.76       29.58     22.98 o 
  11   1   6        2.17      -10.12     20.83 o 
  12   1   6       34.30       61.00     23.18 o 
  13   1   6       55.01       60.99     26.13 o 
 -16   2   6        8.94       45.79     31.05 o 
 -15   2   6       12.48        9.77     27.70 o 
 -14   2   6       11.05       12.44     20.86 o 
 -13   2   6       38.03       13.92     22.27 o 
 -12   2   6        0.03      146.90     28.55 o 
 -11   2   6       18.76      126.17     64.25 o 
 -10   2   6       17.83       -7.54     15.53 o 
  -9   2   6      197.15      198.72     14.70 o 
  -8   2   6        7.32        8.22     14.00 o 
  -7   2   6      114.23       96.73      9.26 o 
  -6   2   6      299.43      333.92     10.59 o 
  -5   2   6      524.28      561.05     12.11 o 
  -4   2   6     2043.65     2018.42     20.84 o 
  -3   2   6     2180.89     2215.18     29.07 o 
  -2   2   6      489.28      455.91     14.32 o 
  -1   2   6     1867.78     1725.52     19.28 o 
   0   2   6       51.62       80.66     10.89 o 
   1   2   6      974.22      931.02     16.01 o 
   2   2   6      410.47      401.94     12.47 o 
   3   2   6       67.68       51.44     13.70 o 
   4   2   6      156.01      126.21     23.50 o 
   5   2   6      132.69      117.05     17.23 o 
   6   2   6     1120.58     1093.16     30.29 o 
   7   2   6     1414.38     1369.07     35.30 o 
   8   2   6      104.82       72.24     22.84 o 
   9   2   6        4.29       41.92     22.44 o 
  10   2   6      137.02      151.30     22.28 o 
  11   2   6      223.91      236.64     25.46 o 
  12   2   6       17.18       33.97     24.64 o 
  13   2   6      219.27      255.38     31.06 o 
 -16   3   6       26.80        7.50     30.69 o 
 -15   3   6      166.52      184.77     26.99 o 
 -14   3   6       69.47       60.73     22.14 o 
 -13   3   6       59.99       56.83     21.88 o 
 -12   3   6       48.38       83.26     18.80 o 
 -11   3   6        1.01       22.53     23.33 o 
 -10   3   6       59.43       35.01     17.54 o 
  -9   3   6      921.62      964.95     22.72 o 
  -8   3   6        1.22       -0.88      9.43 o 
  -7   3   6      935.73      966.93     20.68 o 
  -6   3   6      238.15      212.37     10.44 o 
  -5   3   6      573.13      629.24     13.22 o 
  -4   3   6      782.49      964.21     20.19 o 
  -3   3   6     4414.42     4011.16     47.68 o 
  -2   3   6     6611.00     6827.32     48.99 o 
  -1   3   6      121.23      179.86      9.47 o 
   0   3   6     4573.01     4824.14     32.25 o 
   1   3   6        0.83       17.10      8.88 o 
   2   3   6       60.27       49.61     10.09 o 
   3   3   6      719.68      733.17     18.45 o 
   4   3   6      620.32      741.04     73.82 o 
   5   3   6       41.16       30.19     15.90 o 
   6   3   6       65.99       71.14     24.31 o 
   7   3   6      259.14      248.42     21.67 o 
   8   3   6      753.99      731.09     29.91 o 
   9   3   6      376.73      417.39     26.05 o 
  10   3   6        4.48       17.94     19.29 o 
  11   3   6      316.54      290.07     26.45 o 
  12   3   6       17.00       28.75     23.68 o 
  13   3   6      353.62      469.25     35.91 o 
 -16   4   6       22.54       19.28     26.41 o 
 -15   4   6       13.19       56.14     24.67 o 
 -14   4   6      196.24      168.42     23.78 o 
 -13   4   6       25.74       48.12     23.01 o 
 -12   4   6       32.39       29.13     20.68 o 
 -11   4   6       84.29      379.57    198.08 o 
 -10   4   6        0.06       11.28     24.44 o 
  -9   4   6      169.45      160.07     14.50 o 
  -8   4   6      966.91      958.27     40.36 o 
  -7   4   6      144.44      182.27     10.74 o 
  -6   4   6       59.29       69.49      9.64 o 
  -5   4   6      789.74      841.90     15.57 o 
  -4   4   6      472.41      526.57     10.43 o 
  -3   4   6     2381.30     2545.08     27.74 o 
  -2   4   6     3237.78     3221.79     33.12 o 
  -1   4   6      717.00      800.80     17.84 o 
   0   4   6       37.50       51.55      9.27 o 
   1   4   6       55.16       77.08     16.69 o 
   2   4   6     8293.45     8117.83     73.03 o 
   3   4   6     7250.20     7427.18     67.18 o 
   4   4   6      578.58      521.08     16.77 o 
   5   4   6        0.38      -10.22     11.55 o 
   6   4   6      373.84      372.80     21.41 o 
   7   4   6        1.55      -14.65     16.89 o 
   8   4   6       35.72       48.43     19.45 o 
   9   4   6      656.91      826.96     75.42 o 
  10   4   6        0.06       17.84     20.26 o 
  11   4   6      126.96      141.09     26.43 o 
  12   4   6        9.53       28.96     23.83 o 
  13   4   6      157.66      247.69     31.08 o 
 -16   5   6       69.06      117.23     27.90 o 
 -15   5   6       47.19       55.15     25.03 o 
 -14   5   6        0.01       -6.52     20.26 o 
 -13   5   6      143.70      108.51     20.07 o 
 -12   5   6       23.08       -6.67     19.43 o 
 -11   5   6      191.15      215.07     20.96 o 
 -10   5   6       23.49       22.37     14.43 o 
  -9   5   6       49.63       49.69     14.34 o 
  -8   5   6     1700.57     1740.12     40.39 o 
  -7   5   6      227.42      247.00     16.84 o 
  -6   5   6      587.07      584.37     14.57 o 
  -5   5   6      236.65      241.21      9.48 o 
  -4   5   6       49.56       65.87      8.25 o 
  -3   5   6     4921.31     5240.30     33.08 o 
  -2   5   6     1853.49     1963.89     21.13 o 
  -1   5   6      200.87      222.33     11.42 o 
   0   5   6      159.19      139.77     10.27 o 
   1   5   6     7890.12     8371.10     96.93 o 
   2   5   6      359.83      418.36     13.54 o 
   3   5   6       14.30       30.35     11.57 o 
   4   5   6       30.33       22.50     13.03 o 
   5   5   6       68.57       96.16     16.63 o 
   6   5   6      149.82      121.07     17.93 o 
   7   5   6      280.54      234.93     20.68 o 
   8   5   6      321.48      338.67     36.35 o 
   9   5   6      316.80      308.23     46.04 o 
  10   5   6       59.07       82.08     21.65 o 
  11   5   6        0.03       13.46     21.17 o 
  12   5   6       62.87       74.48     24.81 o 
  13   5   6        0.05       14.96     25.78 o 
 -16   6   6       40.65       30.05     26.77 o 
 -15   6   6       28.48       18.99     23.46 o 
 -14   6   6       10.06        6.19     21.25 o 
 -13   6   6       23.33       11.99     18.14 o 
 -12   6   6        4.98       38.40     20.55 o 
 -11   6   6      158.28      172.52     22.26 o 
 -10   6   6      693.12      644.46     23.07 o 
  -9   6   6       15.54       21.77     12.41 o 
  -8   6   6      128.52      119.13     11.73 o 
  -7   6   6       26.01       25.52      9.15 o 
  -6   6   6    10182.81    10567.62    124.75 o 
  -5   6   6     5168.25     5441.10     78.87 o 
  -4   6   6      751.11      714.40     13.12 o 
  -3   6   6        1.71        3.17      9.92 o 
  -2   6   6     3464.95     3558.52     28.33 o 
  -1   6   6     2973.30     3319.02     55.65 o 
   0   6   6     1574.82     1593.02     14.40 o 
   1   6   6       30.19       67.81     14.84 o 
   2   6   6      901.10      921.93     13.04 o 
   3   6   6       25.48        7.17      8.32 o 
   4   6   6      235.95      251.89     16.71 o 
   5   6   6     1229.93     1208.28     38.34 o 
   6   6   6      595.31      604.33     24.73 o 
   7   6   6      301.42      338.46     22.81 o 
   8   6   6      113.99      140.88     20.59 o 
   9   6   6      164.84      188.27     23.04 o 
  10   6   6       17.90       43.07     21.01 o 
  11   6   6      242.24      282.97     26.83 o 
  12   6   6        5.24       33.85     23.65 o 
  13   6   6       11.89       17.37     25.83 o 
 -16   7   6        5.06      -24.75     24.75 o 
 -15   7   6       11.44       13.29     23.16 o 
 -14   7   6        8.76       16.44     21.69 o 
 -13   7   6       94.04       78.00     19.42 o 
 -12   7   6      428.98      428.75     26.42 o 
 -11   7   6      286.39      255.25     21.90 o 
 -10   7   6      690.88      645.81     36.49 o 
  -9   7   6      180.04      217.31     14.44 o 
  -8   7   6      116.83      111.60     11.65 o 
  -7   7   6       41.01        6.84     10.19 o 
  -6   7   6     5598.07     5729.93     79.47 o 
  -5   7   6       37.45       29.13      8.85 o 
  -4   7   6      333.58      351.40     11.58 o 
  -3   7   6     2439.15     2630.77     33.64 o 
  -2   7   6      164.23      210.85     10.84 o 
  -1   7   6     1012.96     1090.52     19.64 o 
   0   7   6     1242.52     1282.73     17.75 o 
   1   7   6     1264.32     1163.92     16.60 o 
   2   7   6       48.61       42.31      7.69 o 
   3   7   6     1245.28     1343.20     17.41 o 
   4   7   6      157.74      197.86     12.35 o 
   5   7   6      569.32      661.93     19.86 o 
   6   7   6      129.86      118.71     18.56 o 
   7   7   6      125.39      115.61     19.74 o 
   8   7   6        6.30       -2.51     23.17 o 
   9   7   6      701.94      795.77     32.01 o 
  10   7   6      466.70      505.84     29.86 o 
  11   7   6       24.80       31.79     21.70 o 
  12   7   6      148.92      146.30     25.95 o 
  13   7   6        6.01       34.16     25.67 o 
 -16   8   6        6.39      -19.90     26.04 o 
 -15   8   6        4.61        5.54     23.77 o 
 -14   8   6        4.42       13.00     21.30 o 
 -13   8   6       10.69        0.29     18.01 o 
 -12   8   6        3.90       28.43     18.95 o 
 -11   8   6        3.93        8.26     19.55 o 
 -10   8   6       58.33       80.21     18.06 o 
  -9   8   6      193.75      187.53     14.25 o 
  -8   8   6       17.06       13.17     11.57 o 
  -7   8   6      211.21      201.59     11.69 o 
  -6   8   6      787.53      775.95     18.80 o 
  -5   8   6      337.61      368.65     12.88 o 
  -4   8   6       31.33       13.82      8.90 o 
  -3   8   6       17.29       41.21     17.53 o 
  -2   8   6     1851.33     1834.46     21.91 o 
  -1   8   6      538.12      555.62     12.53 o 
   0   8   6       61.90       63.41      8.24 o 
   1   8   6      319.70      320.26     22.32 o 
   2   8   6       32.99        9.83      8.27 o 
   3   8   6     1040.64     1132.37     28.83 o 
   4   8   6      333.73      317.97     12.28 o 
   5   8   6      912.73      978.43     22.89 o 
   6   8   6      658.12      663.14     25.73 o 
   7   8   6      708.47      652.68     27.56 o 
   8   8   6      351.20      304.97     37.33 o 
   9   8   6      135.73      147.80     21.83 o 
  10   8   6       25.02       21.93     20.77 o 
  11   8   6       45.59       48.43     22.73 o 
  12   8   6        5.08       12.06     23.38 o 
  13   8   6       13.70      -21.57     26.23 o 
 -16   9   6        1.80       22.21     31.80 o 
 -15   9   6       71.25      135.10     27.07 o 
 -14   9   6        2.33       -1.85     19.21 o 
 -13   9   6        1.06      -18.52     18.52 o 
 -12   9   6       41.10       50.37     19.40 o 
 -11   9   6      501.26      492.77     27.67 o 
 -10   9   6      142.77      133.87     18.58 o 
  -9   9   6       94.34      106.32     13.71 o 
  -8   9   6      188.18      207.63     14.31 o 
  -7   9   6       47.60       71.17     10.94 o 
  -6   9   6       21.71       36.12     10.59 o 
  -5   9   6       53.14       45.15      9.32 o 
  -4   9   6       20.66       14.23      9.36 o 
  -3   9   6     3766.13     3473.61     29.63 o 
  -2   9   6       76.64       56.55     11.33 o 
  -1   9   6        6.45        4.07      7.89 o 
   0   9   6      101.62      142.21      9.35 o 
   1   9   6     3971.77     4218.10     28.61 o 
   2   9   6      368.08      421.29     24.49 o 
   3   9   6       45.20       65.60     10.55 o 
   4   9   6      922.00      972.82     16.63 o 
   5   9   6       56.05       45.24     15.67 o 
   6   9   6        2.97        6.29     16.39 o 
   7   9   6       46.20       20.98     17.41 o 
   8   9   6       60.07       28.26     19.21 o 
   9   9   6      470.45      456.04     27.98 o 
  10   9   6      217.22      200.74     27.17 o 
  11   9   6        2.02       22.97     22.43 o 
  12   9   6       28.76       28.19     24.18 o 
  13   9   6       52.21       60.06     27.15 o 
 -15  10   6       22.99       43.79     30.07 o 
 -14  10   6        5.79       -0.02     19.89 o 
 -13  10   6        6.90       13.82     19.25 o 
 -12  10   6       58.11       73.51     19.96 o 
 -11  10   6      386.29      390.02     32.14 o 
 -10  10   6       38.93       51.85     18.37 o 
  -9  10   6     1422.58     1442.73     33.79 o 
  -8  10   6      192.90      180.42     14.13 o 
  -7  10   6      161.45      179.05     11.29 o 
  -6  10   6     1096.48     1141.04     34.54 o 
  -5  10   6      130.79      127.71     12.95 o 
  -4  10   6     1856.33     1975.33     36.65 o 
  -3  10   6     1448.60     1612.21     21.40 o 
  -2  10   6     1864.78     1881.31     23.18 o 
  -1  10   6       26.86       16.05      9.29 o 
   0  10   6     2744.65     2875.64     32.79 o 
   1  10   6     1957.70     2003.44     20.92 o 
   2  10   6     1206.56     1186.99     28.43 o 
   3  10   6     1802.06     1860.50     39.33 o 
   4  10   6      495.10      507.37     24.33 o 
   5  10   6       24.72      -10.31     18.26 o 
   6  10   6      279.30      264.96     20.66 o 
   7  10   6      814.21      803.60     36.77 o 
   8  10   6      285.19      283.60     23.55 o 
   9  10   6        0.82       -2.94     18.49 o 
  10  10   6        5.64       31.58     27.69 o 
  11  10   6      645.76      701.16     34.08 o 
  12  10   6       10.12       14.23     24.18 o 
 -15  11   6       32.31       20.93     29.83 o 
 -14  11   6       15.05      -12.10     22.92 o 
 -13  11   6       11.68       -3.94     18.62 o 
 -12  11   6      284.81      266.04     23.51 o 
 -11  11   6      245.23      253.56     23.52 o 
 -10  11   6     2141.49     2019.01     42.52 o 
  -9  11   6       35.09       10.95     17.10 o 
  -8  11   6     1228.41     1153.59     38.87 o 
  -7  11   6      464.00      420.55     14.20 o 
  -6  11   6       52.08       38.08     13.01 o 
  -5  11   6       43.87       65.66     10.59 o 
  -4  11   6     1291.09     1384.68     20.99 o 
  -3  11   6        6.75       -9.45      9.45 o 
  -2  11   6      497.93      598.13     15.26 o 
  -1  11   6     1738.43     1638.09     24.14 o 
   0  11   6     6062.17     6179.81     46.17 o 
   1  11   6      316.46      303.27     11.37 o 
   2  11   6     1798.93     1883.23     22.40 o 
   3  11   6      742.48      770.88     15.92 o 
   4  11   6      742.12      741.58     21.71 o 
   5  11   6     1316.30     1294.89     28.39 o 
   6  11   6      852.23      781.37     27.35 o 
   7  11   6      392.55      376.29     24.30 o 
   8  11   6       35.28        4.05     17.90 o 
   9  11   6       37.91       10.22     19.47 o 
  10  11   6      713.36      702.12     36.45 o 
  11  11   6       24.54       39.73     23.52 o 
  12  11   6      401.35      439.41     32.36 o 
 -15  12   6       18.23       29.61     30.19 o 
 -14  12   6        0.81        4.59     24.00 o 
 -13  12   6        0.17        7.19     21.57 o 
 -12  12   6      113.69       95.53     21.08 o 
 -11  12   6      112.19       99.08     20.38 o 
 -10  12   6       21.98       18.58     19.57 o 
  -9  12   6     1671.14     1730.01     45.73 o 
  -8  12   6       19.93       17.63     13.28 o 
  -7  12   6      575.16      523.04     22.62 o 
  -6  12   6      263.98      291.91     16.48 o 
  -5  12   6       21.67        4.18     10.14 o 
  -4  12   6        0.00        2.87      9.67 o 
  -3  12   6      101.54       91.00     10.47 o 
  -2  12   6     1916.44     1954.11     31.39 o 
  -1  12   6      491.89      417.18     14.68 o 
   0  12   6     2640.19     2668.56     25.52 o 
   1  12   6        9.13        2.27      8.44 o 
   2  12   6       56.82       74.61     10.02 o 
   3  12   6      201.03      205.91     11.09 o 
   4  12   6      370.31      385.03     18.41 o 
   5  12   6     1191.82     1133.82     27.46 o 
   6  12   6      206.76      170.46     19.41 o 
   7  12   6        5.40      -12.49     16.90 o 
   8  12   6      526.72      562.69     28.56 o 
   9  12   6        0.77      -13.68     18.90 o 
  10  12   6      335.27      363.44     35.98 o 
  11  12   6       48.54      102.31     24.02 o 
  12  12   6       14.75       19.31     29.79 o 
 -15  13   6        0.64      -29.23     29.23 o 
 -14  13   6      126.14      177.85     27.82 o 
 -13  13   6      149.67      155.31     27.40 o 
 -12  13   6        0.25       -5.00     23.10 o 
 -11  13   6       62.16       38.39     22.99 o 
 -10  13   6      155.32      162.68     20.87 o 
  -9  13   6       58.77       60.98     15.89 o 
  -8  13   6      865.30      837.39     25.67 o 
  -7  13   6      319.31      299.83     13.85 o 
  -6  13   6      164.56      172.29     22.30 o 
  -5  13   6        9.27       25.51     12.08 o 
  -4  13   6      338.92      338.98     13.54 o 
  -3  13   6      549.58      531.19     15.65 o 
  -2  13   6     9272.29     9776.15     72.62 o 
  -1  13   6     1783.73     1792.61     22.37 o 
   0  13   6     1698.62     1808.25     21.76 o 
   1  13   6      144.04      153.79     10.48 o 
   2  13   6       25.99        9.92      9.37 o 
   3  13   6     1798.91     1846.77     32.53 o 
   4  13   6     1437.68     1484.16     29.35 o 
   5  13   6      726.78      683.93     23.19 o 
   6  13   6      123.88      107.59     21.53 o 
   7  13   6      117.08       83.98     19.59 o 
   8  13   6      904.46      930.94     33.40 o 
   9  13   6        5.89       23.43     21.22 o 
  10  13   6      158.72      154.06     24.34 o 
  11  13   6       64.13      108.43     40.48 o 
  12  13   6       51.01       22.34     36.78 o 
 -15  14   6        1.38       30.68     27.38 o 
 -14  14   6      128.73      191.99     29.56 o 
 -13  14   6       29.88       26.64     24.04 o 
 -12  14   6       17.16       46.73     24.78 o 
 -11  14   6       46.49       23.00     22.96 o 
 -10  14   6        0.13      -10.55     20.27 o 
  -9  14   6        8.18        0.04     17.03 o 
  -8  14   6      109.50       56.02     15.08 o 
  -7  14   6        0.25       -4.98     11.44 o 
  -6  14   6     1121.22     1135.99     21.70 o 
  -5  14   6     1341.06     1368.33     23.44 o 
  -4  14   6       42.62       34.67     10.72 o 
  -3  14   6     2197.20     2215.67     31.23 o 
  -2  14   6     5220.91     5454.29     69.23 o 
  -1  14   6     1766.12     1836.18     34.07 o 
   0  14   6       46.57       63.00     11.44 o 
   1  14   6     4632.02     4571.17     48.37 o 
   2  14   6      111.62       99.03     10.58 o 
   3  14   6      530.75      479.62     22.06 o 
   4  14   6      110.42      103.52     24.71 o 
   5  14   6       51.50       36.89     15.35 o 
   6  14   6     2530.04     2559.69     41.31 o 
   7  14   6      877.84      894.94     28.44 o 
   8  14   6      100.56       72.26     20.67 o 
   9  14   6       41.97       32.24     20.07 o 
  10  14   6        0.18      -15.52     25.03 o 
  11  14   6       23.26       28.07     28.84 o 
  12  14   6        4.73      -16.80     31.80 o 
 -15  15   6       38.39       45.72     29.89 o 
 -14  15   6        0.24      -15.39     24.12 o 
 -13  15   6       15.71      -11.38     23.79 o 
 -12  15   6        8.38       16.81     33.92 o 
 -11  15   6       39.45       48.76     23.45 o 
 -10  15   6      106.16       99.97     20.21 o 
  -9  15   6        0.63        5.48     17.40 o 
  -8  15   6      197.41      158.31     19.98 o 
  -7  15   6     1291.01     1261.71     26.12 o 
  -6  15   6      130.55      168.41     21.94 o 
  -5  15   6       73.37      107.80     32.82 o 
  -4  15   6      397.74      360.60     17.24 o 
  -3  15   6      230.48      275.93     12.75 o 
  -2  15   6      508.99      528.21     14.74 o 
  -1  15   6      249.98      219.06     12.31 o 
   0  15   6     1834.34     1858.77     23.38 o 
   1  15   6      205.19      195.78     11.50 o 
   2  15   6       56.74       57.11     10.28 o 
   3  15   6      195.40      186.63     16.53 o 
   4  15   6     9531.00     9446.80     84.20 o 
   5  15   6      991.35      988.52     27.08 o 
   6  15   6     1722.99     1703.29     35.37 o 
   7  15   6        9.15       10.01     16.79 o 
   8  15   6      181.12      216.33     26.43 o 
   9  15   6       68.87       54.24     26.27 o 
  10  15   6       82.99       76.77     28.50 o 
  11  15   6       71.53       86.38     30.97 o 
  12  15   6       17.96       74.34     32.95 o 
 -14  16   6        0.60       -0.81     25.56 o 
 -13  16   6       36.14       30.43     29.98 o 
 -12  16   6       64.47       70.34     26.45 o 
 -11  16   6        1.98      -27.62     27.62 o 
 -10  16   6       20.10        6.68     18.72 o 
  -9  16   6       13.31       23.64     18.35 o 
  -8  16   6      172.58      157.01     20.02 o 
  -7  16   6      411.27      360.65     18.51 o 
  -6  16   6      567.25      592.65     23.93 o 
  -5  16   6     1012.74     1033.73     32.01 o 
  -4  16   6       68.64       72.27     14.24 o 
  -3  16   6     1133.83     1118.83     29.66 o 
  -2  16   6      449.79      454.38     19.81 o 
  -1  16   6     1445.01     1423.90     21.38 o 
   0  16   6       98.57      100.85     12.91 o 
   1  16   6      180.65      170.82     12.21 o 
   2  16   6     1813.93     1707.99     28.73 o 
   3  16   6      551.60      540.06     20.94 o 
   4  16   6     1385.40     1340.80     62.20 o 
   5  16   6      495.91      461.90     27.18 o 
   6  16   6      384.64      362.42     25.21 o 
   7  16   6      387.06      367.81     25.92 o 
   8  16   6       97.16       76.14     21.75 o 
   9  16   6       12.04        5.23     21.72 o 
  10  16   6      109.98       90.46     31.35 o 
  11  16   6        0.52      -29.32     30.21 o 
 -14  17   6       59.26       79.23     27.83 o 
 -13  17   6      301.62      268.15     33.31 o 
 -12  17   6       20.36       22.15     30.09 o 
 -11  17   6       40.65       40.73     24.86 o 
 -10  17   6       42.12       35.60     20.13 o 
  -9  17   6        2.16       -7.56     18.17 o 
  -8  17   6      309.79      305.89     23.04 o 
  -7  17   6      194.19      206.87     36.95 o 
  -6  17   6     2327.98     2390.82     70.26 o 
  -5  17   6      109.26      104.48     18.81 o 
  -4  17   6       12.87        3.21     12.80 o 
  -3  17   6      703.85      676.70     19.86 o 
  -2  17   6      440.42      440.49     17.37 o 
  -1  17   6       97.77       75.80     12.71 o 
   0  17   6     2114.65     2002.34     25.10 o 
   1  17   6      660.69      640.19     17.28 o 
   2  17   6       92.95       95.37     11.61 o 
   3  17   6      557.27      555.23     29.42 o 
   4  17   6     1725.05     1595.37     38.42 o 
   5  17   6     5925.18     5855.77    109.61 o 
   6  17   6     1101.25      971.41     40.55 o 
   7  17   6      267.30      235.54     24.11 o 
   8  17   6        2.97       10.17     21.10 o 
   9  17   6       80.13       83.36     23.82 o 
  10  17   6        5.78        6.49     28.84 o 
  11  17   6      213.67      322.79     32.63 o 
 -14  18   6       40.39      135.55     40.22 o 
 -13  18   6        4.91       -8.46     25.45 o 
 -12  18   6       49.62       56.05     26.26 o 
 -11  18   6       64.25      109.15     26.06 o 
 -10  18   6      255.31      259.46     24.21 o 
  -9  18   6      560.29      571.27     28.60 o 
  -8  18   6      365.96      397.28     25.80 o 
  -7  18   6     5053.80     5162.12     56.00 o 
  -6  18   6     1878.92     1899.17     38.24 o 
  -5  18   6      442.37      466.42     21.52 o 
  -4  18   6       95.02      125.56     15.15 o 
  -3  18   6     1065.46     1098.70     24.00 o 
  -2  18   6      170.36      143.79     35.55 o 
  -1  18   6      755.86      721.51     19.94 o 
   0  18   6      343.34      360.06     16.45 o 
   1  18   6     2123.40     2048.90     33.73 o 
   2  18   6        0.11      -10.54     13.95 o 
   3  18   6        0.05      -16.93     18.46 o 
   4  18   6     5696.85     5496.60     78.55 o 
   5  18   6      399.75      335.88     26.65 o 
   6  18   6      516.40      500.73     28.28 o 
   7  18   6        2.88       16.04     20.27 o 
   8  18   6      287.33      302.75     27.02 o 
   9  18   6       94.73      123.85     25.04 o 
  10  18   6       64.86       74.51     27.13 o 
  11  18   6        1.90      -17.70     28.18 o 
 -14  19   6       12.64       34.27     31.15 o 
 -13  19   6       15.74       18.95     28.18 o 
 -12  19   6        0.06        7.72     24.98 o 
 -11  19   6        0.35      -23.41     23.41 o 
 -10  19   6       51.23       42.65     20.58 o 
  -9  19   6     1198.78     1158.59     36.43 o 
  -8  19   6       24.65       23.30     23.24 o 
  -7  19   6     1028.70     1020.68     43.92 o 
  -6  19   6       85.84       90.01     24.85 o 
  -5  19   6     2106.96     2144.82     42.02 o 
  -4  19   6     3371.58     3351.17     54.52 o 
  -3  19   6      599.95      691.56     43.75 o 
  -2  19   6       53.74      118.47     30.28 o 
  -1  19   6      992.74     1006.14     23.53 o 
   0  19   6     1939.43     1790.02     46.79 o 
   1  19   6     1282.73     1262.97     38.12 o 
   2  19   6     4399.84     4089.99    120.79 o 
   3  19   6      798.99      684.01     27.94 o 
   4  19   6     1364.68     1303.16     36.91 o 
   5  19   6      391.30      379.66     25.16 o 
   6  19   6      237.89      238.46     24.54 o 
   7  19   6      416.97      409.20     28.10 o 
   8  19   6       20.10       13.04     22.30 o 
   9  19   6        5.70       18.80     24.06 o 
  10  19   6       52.45      108.14     33.32 o 
  11  19   6        0.06       10.07     33.82 o 
 -13  20   6       40.96       55.14     30.20 o 
 -12  20   6       10.20       -5.18     32.18 o 
 -11  20   6       44.97       34.94     31.29 o 
 -10  20   6        0.04       12.30     21.61 o 
  -9  20   6      148.65      140.15     29.95 o 
  -8  20   6        3.23       12.59     19.51 o 
  -7  20   6       17.13       27.31     18.89 o 
  -6  20   6      963.58     1012.16     55.68 o 
  -5  20   6      280.19      323.93     33.42 o 
  -4  20   6       40.16       54.31     15.72 o 
  -3  20   6     4778.38     4829.15    135.64 o 
  -2  20   6     3269.22     4103.30    345.65 o 
  -1  20   6       58.43       41.04     16.99 o 
   0  20   6      524.47      528.66     23.08 o 
   1  20   6       29.24       48.97     36.30 o 
   2  20   6     6385.89     5975.93    197.04 o 
   3  20   6     1445.18     1365.32     45.13 o 
   4  20   6      159.23      194.44     33.79 o 
   5  20   6       65.00       62.98     18.71 o 
   6  20   6        8.78       -4.83     18.50 o 
   7  20   6       62.12       44.95     22.49 o 
   8  20   6       35.16       10.40     22.74 o 
   9  20   6      290.01      321.74     30.29 o 
  10  20   6       27.35       56.12     33.68 o 
 -13  21   6      111.50      129.47     32.17 o 
 -12  21   6       93.25      136.66     31.13 o 
 -11  21   6      112.44      125.99     26.99 o 
 -10  21   6        3.33       -9.50     23.41 o 
  -9  21   6       22.28        7.26     20.10 o 
  -8  21   6        7.96      -16.20     20.58 o 
  -7  21   6      266.89      308.08     38.68 o 
  -6  21   6      578.52      541.68     21.58 o 
  -5  21   6      513.22      536.26     36.93 o 
  -4  21   6      479.05      497.32     23.08 o 
  -3  21   6        5.90       -6.92     20.47 o 
  -2  21   6     1603.07     1658.73     35.14 o 
  -1  21   6      440.20      409.56     33.89 o 
   0  21   6    10344.18    10098.35     79.18 o 
   1  21   6      631.00      584.25     27.72 o 
   2  21   6      225.78      124.69     25.76 o 
   3  21   6        7.46       15.99     23.56 o 
   4  21   6       36.16       28.37     21.72 o 
   5  21   6       85.59       60.27     24.76 o 
   6  21   6       63.83       43.17     20.32 o 
   7  21   6       99.72       82.53     21.90 o 
   8  21   6      137.12      149.26     26.71 o 
   9  21   6      302.56      347.03     30.55 o 
  10  21   6        1.78        0.38     27.75 o 
 -13  22   6       15.04       28.91     31.32 o 
 -12  22   6      100.16      144.89     39.43 o 
 -11  22   6      200.33      216.54     30.20 o 
 -10  22   6       41.75       37.00     22.53 o 
  -9  22   6      352.69      303.93     27.81 o 
  -8  22   6        3.55       -6.25     19.99 o 
  -7  22   6       37.00       41.89     19.82 o 
  -6  22   6       28.09        7.91     17.37 o 
  -5  22   6      138.55      123.90     19.03 o 
  -4  22   6      147.14      112.08     18.48 o 
  -3  22   6      673.10      671.63     27.60 o 
  -2  22   6      342.81      453.11    101.42 o 
  -1  22   6      478.39      432.74     21.04 o 
   0  22   6     1174.16     1085.53     30.58 o 
   1  22   6      219.74      176.28     22.98 o 
   2  22   6     1616.04     1538.48     48.02 o 
   3  22   6      413.18      334.00     29.34 o 
   4  22   6        6.67       19.75     22.59 o 
   5  22   6        3.36      -15.87     21.72 o 
   6  22   6       96.38       83.00     25.19 o 
   7  22   6       31.28       12.38     26.32 o 
   8  22   6       51.10       39.65     23.58 o 
   9  22   6       45.69       74.28     26.28 o 
  10  22   6       13.23       51.35     33.03 o 
 -12  23   6       20.28       48.48     28.54 o 
 -11  23   6        1.71      -26.13     26.13 o 
 -10  23   6        2.50       -9.85     21.50 o 
  -9  23   6       23.00       48.78     22.43 o 
  -8  23   6        5.85       -0.58     24.28 o 
  -7  23   6       13.21       -6.18     19.17 o 
  -6  23   6      279.33      323.39     21.93 o 
  -5  23   6      364.63      377.52     22.46 o 
  -4  23   6      190.01      196.44     19.81 o 
  -3  23   6     2232.39     2130.80     72.90 o 
  -2  23   6      308.41      818.97    317.97 o 
  -1  23   6      152.40      186.37     38.19 o 
   0  23   6       52.52       28.37     17.73 o 
   1  23   6     1824.70     1753.18     62.81 o 
   2  23   6      748.72      745.34     37.94 o 
   3  23   6      272.10      298.05     29.04 o 
   4  23   6      258.92      281.10     48.49 o 
   5  23   6      106.89      117.87     25.44 o 
   6  23   6       23.48       -0.48     25.66 o 
   7  23   6       20.43       36.99     25.49 o 
   8  23   6        1.61      -18.88     25.59 o 
   9  23   6      218.11      224.71     34.60 o 
 -12  24   6        6.97       33.73     28.87 o 
 -11  24   6      167.79      169.78     39.33 o 
 -10  24   6       57.01       75.73     27.90 o 
  -9  24   6        2.91      -10.64     25.19 o 
  -8  24   6        2.27      -20.64     20.64 o 
  -7  24   6       16.78       -2.32     19.80 o 
  -6  24   6        2.82       38.50     18.60 o 
  -5  24   6      820.92      888.48     29.88 o 
  -4  24   6       26.87       37.43     18.96 o 
  -3  24   6     1083.19     1005.86     31.08 o 
  -2  24   6        0.33        6.49     21.70 o 
  -1  24   6       41.23       44.58     16.42 o 
   0  24   6      129.24      135.29     21.10 o 
   1  24   6      132.27       75.27     24.56 o 
   2  24   6      163.21      157.93     25.58 o 
   3  24   6      431.68      344.77     30.23 o 
   4  24   6      122.63      114.82     26.65 o 
   5  24   6      295.60      300.60     40.18 o 
   6  24   6        5.24       11.43     26.09 o 
   7  24   6       49.08       55.64     28.76 o 
   8  24   6       24.64       19.50     28.74 o 
   9  24   6       48.75       43.15     30.16 o 
 -11  25   6        1.91       37.07     34.03 o 
 -10  25   6        1.93      -16.53     27.82 o 
  -9  25   6       90.71      113.71     24.90 o 
  -8  25   6        8.56       32.63     22.40 o 
  -7  25   6      156.23      156.89     23.19 o 
  -6  25   6        1.61      -16.10     18.98 o 
  -5  25   6      301.66      302.54     22.15 o 
  -4  25   6      722.88      797.51     33.40 o 
  -3  25   6      128.67      124.94     21.48 o 
  -2  25   6      161.09      178.45     20.10 o 
  -1  25   6      164.87      186.81     18.81 o 
   0  25   6       60.95        9.50     19.41 o 
   1  25   6       67.95       80.56     25.80 o 
   2  25   6       40.72       12.15     24.98 o 
   3  25   6      784.68      785.04     40.31 o 
   4  25   6       16.87       27.08     22.97 o 
   5  25   6       13.41       16.01     24.87 o 
   6  25   6       11.08       20.07     24.57 o 
   7  25   6      376.41      437.09     70.59 o 
   8  25   6        7.09       35.34     31.32 o 
 -11  26   6       30.50        3.78     35.70 o 
 -10  26   6       28.32       19.09     25.16 o 
  -9  26   6       71.77       99.08     26.17 o 
  -8  26   6       46.86       54.76     25.89 o 
  -7  26   6       32.62      -13.29     21.26 o 
  -6  26   6       40.37       37.86     18.69 o 
  -5  26   6       33.20       44.04     18.70 o 
  -4  26   6      341.48      317.66     23.48 o 
  -3  26   6       27.82       40.72     18.14 o 
  -2  26   6      310.59      324.47     22.22 o 
  -1  26   6      395.69      435.94     27.47 o 
   0  26   6      204.16      209.49     24.33 o 
   1  26   6       43.79       46.54     25.10 o 
   2  26   6      285.09      282.02     42.84 o 
   3  26   6        5.06       -6.70     24.10 o 
   4  26   6      105.17       95.79     25.28 o 
   5  26   6      314.28      363.70     33.26 o 
   6  26   6       91.18       82.98     28.22 o 
   7  26   6        6.33      -14.27     28.41 o 
   8  26   6       35.91       72.81     32.77 o 
 -10  27   6       10.59        9.74     26.34 o 
  -9  27   6       28.89        9.52     25.07 o 
  -8  27   6       14.32        2.47     23.06 o 
  -7  27   6       16.72       30.46     22.43 o 
  -6  27   6      506.48      495.53     26.34 o 
  -5  27   6       61.87       55.45     19.67 o 
  -4  27   6       64.13       62.47     19.21 o 
  -3  27   6        0.47       25.35     18.36 o 
  -2  27   6       67.24       47.78     18.40 o 
  -1  27   6       50.72       46.75     21.69 o 
   0  27   6        7.11       -0.42     24.37 o 
   1  27   6      111.70       99.80     26.83 o 
   2  27   6       22.71       47.89     26.02 o 
   3  27   6      197.88      220.59     30.19 o 
   4  27   6      241.71      232.00     30.28 o 
   5  27   6      106.29       41.97     26.07 o 
   6  27   6        9.02       -7.28     34.91 o 
   7  27   6        5.38       10.96     28.92 o 
 -10  28   6      139.24      133.73     29.61 o 
  -9  28   6       91.59       96.88     27.70 o 
  -8  28   6       29.08       19.74     24.21 o 
  -7  28   6       18.80        3.10     22.53 o 
  -6  28   6      210.09      223.21     22.89 o 
  -5  28   6        5.92        9.78     19.11 o 
  -4  28   6        3.40       -5.82     18.85 o 
  -3  28   6      696.60      800.02     30.86 o 
  -2  28   6      167.85      216.43     21.77 o 
  -1  28   6        1.03       13.00     22.29 o 
   0  28   6       24.96       53.81     29.04 o 
   1  28   6      148.05       94.69     27.68 o 
   2  28   6        0.10       -3.75     24.71 o 
   3  28   6      131.70      154.53     30.17 o 
   4  28   6        7.95      -13.12     26.24 o 
   5  28   6       20.09       47.04     25.99 o 
   6  28   6       22.76       -1.83     28.06 o 
   7  28   6      151.55      169.01     33.46 o 
  -9  29   6        1.78      -25.82     25.82 o 
  -8  29   6      157.99      170.75     28.21 o 
  -7  29   6        0.00      -12.94     22.68 o 
  -6  29   6       60.16       58.09     22.37 o 
  -5  29   6      297.40      299.26     24.49 o 
  -4  29   6       27.84       48.60     19.76 o 
  -3  29   6      520.21      519.29     30.67 o 
  -2  29   6        0.31        2.07     21.39 o 
  -1  29   6       40.86       46.13     23.27 o 
   0  29   6       38.66       52.69     28.12 o 
   1  29   6      106.91       91.49     28.22 o 
   2  29   6      349.66      390.07     36.03 o 
   3  29   6      199.16      263.95     33.04 o 
   4  29   6      132.90      134.21     37.09 o 
   5  29   6      115.43      130.84     30.57 o 
   6  29   6       74.87       78.57     30.85 o 
  -8  30   6        3.15       27.59     25.05 o 
  -7  30   6      325.62      446.88     35.73 o 
  -6  30   6        0.04      -23.53     23.53 o 
  -5  30   6      400.87      444.54     27.88 o 
  -4  30   6       19.18       12.14     19.68 o 
  -3  30   6        1.05       21.59     20.67 o 
  -2  30   6      128.02      166.00     25.49 o 
  -1  30   6       28.02       43.31     28.75 o 
   0  30   6       64.02       47.96     28.82 o 
   1  30   6       97.83      113.93     30.09 o 
   2  30   6        1.93      -11.16     26.97 o 
   3  30   6      368.45      366.33     36.50 o 
   4  30   6      292.14      338.54     36.49 o 
   5  30   6       87.13       68.92     29.72 o 
  -7  31   6       62.67       37.37     28.22 o 
  -6  31   6      201.60      244.77     30.19 o 
  -5  31   6        2.26       -6.89     21.07 o 
  -4  31   6       10.62       25.78     20.53 o 
  -3  31   6       23.76       55.21     23.79 o 
  -2  31   6       98.69       87.60     25.16 o 
  -1  31   6       22.67        0.56     30.60 o 
   0  31   6      104.91      169.71     31.92 o 
   1  31   6      148.36      202.22     33.82 o 
   2  31   6      114.44      157.06     32.20 o 
   3  31   6        2.50      -20.60     29.79 o 
   4  31   6        0.25       -6.48     29.97 o 
  -6  32   6       28.81       33.08     29.05 o 
  -5  32   6       30.88       -6.00     21.53 o 
  -4  32   6        0.23       35.01     24.28 o 
  -3  32   6       36.34       15.35     24.45 o 
  -2  32   6        0.65       -0.39     22.10 o 
  -1  32   6      137.38      238.06     48.16 o 
   0  32   6       66.82       68.47     31.16 o 
   1  32   6       22.91      -11.82     30.18 o 
   2  32   6        0.77      -30.24     30.24 o 
   3  32   6      191.16      186.59     39.71 o 
  -5  33   6       46.84       80.11     24.36 o 
  -4  33   6      146.51      225.97     28.99 o 
  -3  33   6        1.90       11.06     25.00 o 
  -2  33   6       20.17       37.24     28.25 o 
  -1  33   6       96.83      152.30     37.42 o 
   0  33   6       52.76       50.77     31.07 o 
   1  33   6       12.10       36.20     31.95 o 
   2  33   6       25.22       -1.80     31.23 o 
  -2  34   6      212.22      324.21     40.04 o 
  -1  34   6        9.18       81.80     37.84 o 
 -16   1   7      387.83      375.82     40.45 o 
 -15   1   7       26.83       15.34     22.35 o 
 -14   1   7       57.53       46.59     24.82 o 
 -13   1   7        3.11       -2.01     19.05 o 
 -12   1   7       49.75       40.41     15.57 o 
 -11   1   7     1649.51     1805.69     88.39 o 
 -10   1   7      297.57      272.49     17.48 o 
  -9   1   7      163.41      154.58     16.22 o 
  -8   1   7      360.79      324.65     15.41 o 
  -7   1   7        5.67        9.48     11.21 o 
  -6   1   7      580.17      671.42     17.24 o 
  -5   1   7     3449.68     3598.15     31.09 o 
  -4   1   7      430.78      366.32     10.40 o 
  -3   1   7      556.84      512.88     11.83 o 
  -2   1   7      208.23      256.70     11.89 o 
  -1   1   7      196.07      220.35     17.26 o 
   0   1   7     2110.15     2266.44     18.89 o 
   1   1   7      933.58      955.04     15.14 o 
   2   1   7     1382.26     1432.11     18.44 o 
   3   1   7     1499.44     1543.65     30.56 o 
   4   1   7      113.94       77.19     19.02 o 
   5   1   7     2191.81     2301.60     40.24 o 
   6   1   7        1.09      -15.69     15.69 o 
   7   1   7        7.46       10.13     17.76 o 
   8   1   7      459.40      471.61     27.41 o 
   9   1   7       70.19       61.12     21.09 o 
  10   1   7       46.56       34.82     21.86 o 
  11   1   7        2.25       -3.25     21.60 o 
  12   1   7       34.36       41.31     23.78 o 
  13   1   7       82.03      123.10     28.50 o 
 -16   2   7       25.57       57.39     31.13 o 
 -15   2   7       12.68      -21.84     21.84 o 
 -14   2   7       13.59       14.49     30.69 o 
 -13   2   7      589.13      555.74     33.71 o 
 -12   2   7      689.66      631.64     25.71 o 
 -11   2   7       97.95      217.77     19.57 o 
 -10   2   7      193.82      205.30     16.85 o 
  -9   2   7     1360.95     1271.33     29.75 o 
  -8   2   7       79.98       77.72     12.16 o 
  -7   2   7      482.13      502.66     27.96 o 
  -6   2   7      140.87      154.23      9.04 o 
  -5   2   7     3516.32     3269.77     45.01 o 
  -4   2   7      726.44      793.36     12.69 o 
  -3   2   7      663.51      683.37     17.03 o 
  -2   2   7      753.04      810.21     15.47 o 
  -1   2   7      520.56      536.67     11.60 o 
   0   2   7      375.42      451.37     13.49 o 
   1   2   7       58.97       37.26      9.47 o 
   2   2   7     1547.70     1428.47     16.66 o 
   3   2   7     3483.92     3448.42     78.68 o 
   4   2   7      191.45      228.48     27.58 o 
   5   2   7     1344.32     1382.40     32.88 o 
   6   2   7      533.03      493.81     27.67 o 
   7   2   7       42.84       46.81     18.36 o 
   8   2   7      239.05      294.06     26.17 o 
   9   2   7       90.94       53.92     22.66 o 
  10   2   7      122.64      109.81     23.05 o 
  11   2   7       24.18       -2.41     21.88 o 
  12   2   7       58.72       76.91     25.51 o 
  13   2   7       12.00       30.92     26.84 o 
 -16   3   7        8.73      -24.84     24.84 o 
 -15   3   7       46.74       68.89     24.15 o 
 -14   3   7      168.82      143.87     24.27 o 
 -13   3   7       46.94       42.75     26.40 o 
 -12   3   7      491.43      496.58     27.33 o 
 -11   3   7      364.21     1227.87     73.15 o 
 -10   3   7     5967.81     5916.95     54.03 o 
  -9   3   7      154.13      152.81     13.93 o 
  -8   3   7      126.70      110.84     12.65 o 
  -7   3   7      679.66      650.38     17.87 o 
  -6   3   7     2173.77     2438.20     33.88 o 
  -5   3   7      484.83      505.15     13.10 o 
  -4   3   7     1217.84     1424.06     15.66 o 
  -3   3   7      759.42      768.27     13.14 o 
  -2   3   7      962.39      955.41     16.83 o 
  -1   3   7      389.31      465.01     25.09 o 
   0   3   7     1070.26      990.75     17.90 o 
   1   3   7      262.33      339.36     12.52 o 
   2   3   7        3.45       -4.56      7.19 o 
   3   3   7      896.47     1043.88     40.91 o 
   4   3   7       58.16       59.87     14.07 o 
   5   3   7       20.39       -3.01     15.12 o 
   6   3   7        6.70       -6.44     16.54 o 
   7   3   7      423.04      409.90     25.19 o 
   8   3   7      801.38      810.52     31.96 o 
   9   3   7      445.22      417.30     26.92 o 
  10   3   7       39.51       32.44     20.89 o 
  11   3   7        7.87        1.55     21.41 o 
  12   3   7       27.74       23.23     24.67 o 
  13   3   7       25.94       42.75     27.39 o 
 -16   4   7       46.84       22.09     25.56 o 
 -15   4   7        9.07       -5.15     23.26 o 
 -14   4   7      100.48       66.23     22.40 o 
 -13   4   7      103.17       96.54     21.32 o 
 -12   4   7      671.78      705.72     29.94 o 
 -11   4   7       60.45       87.18     35.48 o 
 -10   4   7       15.81       64.13     14.94 o 
  -9   4   7      714.10      698.77     19.13 o 
  -8   4   7      223.76      239.02     18.60 o 
  -7   4   7      218.10      211.05     11.49 o 
  -6   4   7       53.39       67.64     17.28 o 
  -5   4   7      975.95     1049.17     13.01 o 
  -4   4   7     1392.02     1324.66     18.47 o 
  -3   4   7        7.45        6.44      7.83 o 
  -2   4   7      646.29      671.19     15.04 o 
  -1   4   7     2312.86     2559.49     25.42 o 
   0   4   7      711.49      783.65     16.12 o 
   1   4   7      954.64     1080.94     22.38 o 
   2   4   7      228.01      201.79     11.32 o 
   3   4   7      341.68      303.13     20.08 o 
   4   4   7     1931.96     1901.01     29.08 o 
   5   4   7       12.98       -4.87     13.00 o 
   6   4   7      129.10      146.02     22.77 o 
   7   4   7     1594.95     1606.41     38.76 o 
   8   4   7        5.62       -5.79     18.49 o 
   9   4   7      539.15      555.20     29.15 o 
  10   4   7      152.35      165.01     23.12 o 
  11   4   7        3.31       -7.72     22.35 o 
  12   4   7       36.31       38.53     26.07 o 
  13   4   7       19.09       26.26     36.68 o 
 -16   5   7       32.67       32.35     26.51 o 
 -15   5   7       67.82      100.24     25.00 o 
 -14   5   7        3.61       16.41     21.31 o 
 -13   5   7        1.47      -19.35     19.35 o 
 -12   5   7     1087.77      981.13     37.24 o 
 -11   5   7      121.80      145.64     36.91 o 
 -10   5   7      404.19      411.94     20.80 o 
  -9   5   7      229.96      205.79     16.00 o 
  -8   5   7      651.51      642.08     21.81 o 
  -7   5   7     1438.68     1464.65     26.11 o 
  -6   5   7     4710.27     4809.32     62.48 o 
  -5   5   7     2308.19     2232.95     27.64 o 
  -4   5   7     5048.75     5249.97     45.24 o 
  -3   5   7      828.42      930.15     16.57 o 
  -2   5   7     1029.54     1075.29     27.31 o 
  -1   5   7        4.88        0.30      9.26 o 
   0   5   7      905.40      884.66     16.89 o 
   1   5   7       15.97       20.12      9.67 o 
   2   5   7     2310.21     2348.86     26.54 o 
   3   5   7      744.72      729.95     17.42 o 
   4   5   7      925.20      866.36     25.53 o 
   5   5   7       68.01       68.45     14.15 o 
   6   5   7      403.64      381.74     22.80 o 
   7   5   7      208.49      191.73     21.15 o 
   8   5   7       95.63      101.37     20.27 o 
   9   5   7        1.53       -1.46     19.72 o 
  10   5   7        6.58        4.04     20.52 o 
  11   5   7       11.59        0.28     22.60 o 
  12   5   7       24.01       -6.34     24.73 o 
 -16   6   7        2.68       -7.95     26.28 o 
 -15   6   7        3.63       29.91     25.88 o 
 -14   6   7      305.46      286.10     28.80 o 
 -13   6   7      117.07      128.38     22.02 o 
 -12   6   7       93.55       93.19     19.83 o 
 -11   6   7       41.83       55.63     21.33 o 
 -10   6   7      101.18       89.49     20.97 o 
  -9   6   7     1140.77     1148.11     35.53 o 
  -8   6   7      188.86      187.42     13.41 o 
  -7   6   7      218.45      219.48     13.16 o 
  -6   6   7       55.74       31.76     14.21 o 
  -5   6   7      532.82      562.33     12.87 o 
  -4   6   7     3931.58     4266.38     38.35 o 
  -3   6   7      236.24      269.42     22.97 o 
  -2   6   7    11036.96    11623.66     63.02 o 
  -1   6   7        4.95       -3.60      9.78 o 
   0   6   7     2223.11     2252.44     25.06 o 
   1   6   7     1463.65     1742.25     27.55 o 
   2   6   7       60.98       45.47     11.88 o 
   3   6   7     1405.01     1377.56     22.03 o 
   4   6   7      899.18      959.77     36.14 o 
   5   6   7       25.90      -11.66     20.18 o 
   6   6   7       39.52       48.59     17.02 o 
   7   6   7      396.53      373.65     24.30 o 
   8   6   7     1671.88     1674.90     60.12 o 
   9   6   7      171.73      143.50     23.23 o 
  10   6   7      148.39      129.76     23.83 o 
  11   6   7      266.51      249.74     27.78 o 
  12   6   7        0.68       -6.50     24.91 o 
 -16   7   7       69.58       46.00     26.85 o 
 -15   7   7       40.97       47.55     22.88 o 
 -14   7   7        3.71       -6.28     18.39 o 
 -13   7   7       34.89       48.87     20.39 o 
 -12   7   7       10.49      103.00     61.70 o 
 -11   7   7      261.02      329.49     62.51 o 
 -10   7   7      276.36      238.87     18.71 o 
  -9   7   7      340.82      352.95     19.47 o 
  -8   7   7     1530.88     1519.18     32.79 o 
  -7   7   7       58.38       30.97     11.90 o 
  -6   7   7       53.09       52.49      9.79 o 
  -5   7   7       47.61       29.91      8.95 o 
  -4   7   7     1636.02     1656.36     21.37 o 
  -3   7   7     1669.71     1837.86     32.37 o 
  -2   7   7     5782.22     6188.89    103.78 o 
  -1   7   7       10.51       -7.37     21.09 o 
   0   7   7      333.05      378.59     13.86 o 
   1   7   7     1029.15     1189.34     21.01 o 
   2   7   7       37.99       40.23     10.68 o 
   3   7   7     5398.55     5446.03     41.37 o 
   4   7   7        0.10      -11.79     11.79 o 
   5   7   7        4.87      -15.17     15.17 o 
   6   7   7       10.93       17.28     17.34 o 
   7   7   7      537.34      566.75     41.08 o 
   8   7   7      322.46      302.01     40.58 o 
   9   7   7       88.61       71.57     21.53 o 
  10   7   7      229.02      232.39     25.57 o 
  11   7   7       82.99      105.12     24.15 o 
  12   7   7      111.98      107.70     26.33 o 
 -16   8   7       51.26       23.71     30.89 o 
 -15   8   7        9.25       40.83     23.95 o 
 -14   8   7      138.50      128.12     22.69 o 
 -13   8   7      183.90      156.50     22.91 o 
 -12   8   7      279.72      216.73     22.75 o 
 -11   8   7      400.19      387.89     24.72 o 
 -10   8   7        8.98       10.42     15.09 o 
  -9   8   7      114.19       99.02     15.94 o 
  -8   8   7      328.11      398.26     15.88 o 
  -7   8   7      744.15      732.35     15.94 o 
  -6   8   7     3503.38     3862.84     47.33 o 
  -5   8   7       47.37       24.57      9.08 o 
  -4   8   7      788.79      736.33     15.97 o 
  -3   8   7     2823.08     2780.92     38.83 o 
  -2   8   7        7.15       -4.58     14.89 o 
  -1   8   7    12435.76    13402.03    109.16 o 
   0   8   7     1741.07     1950.40     47.87 o 
   1   8   7      161.56      164.78     11.52 o 
   2   8   7      631.66      702.93     16.97 o 
   3   8   7     2355.88     2418.94     34.05 o 
   4   8   7      446.79      440.64     15.72 o 
   5   8   7       60.80       31.67     20.33 o 
   6   8   7       94.04      105.39     18.91 o 
   7   8   7        0.62      -13.54     17.25 o 
   8   8   7      135.04      134.15     21.66 o 
   9   8   7      512.85      514.74     29.09 o 
  10   8   7       16.23       39.96     20.80 o 
  11   8   7        4.46        1.18     22.06 o 
  12   8   7       25.45       -0.51     24.89 o 
 -16   9   7       25.87       33.65     33.74 o 
 -15   9   7        6.24       19.77     23.95 o 
 -14   9   7       16.15       12.83     19.67 o 
 -13   9   7       99.21       74.13     21.21 o 
 -12   9   7      214.78      160.01     24.19 o 
 -11   9   7       63.46       52.22     20.95 o 
 -10   9   7        0.62       -6.05     18.22 o 
  -9   9   7      176.11      168.18     20.78 o 
  -8   9   7      171.59      165.07     13.83 o 
  -7   9   7     3129.75     3251.90     62.55 o 
  -6   9   7      171.04      156.33     17.35 o 
  -5   9   7      721.32      765.50     15.43 o 
  -4   9   7      297.53      323.71     13.41 o 
  -3   9   7    10791.85    11244.99    150.26 o 
  -2   9   7     5052.46     5372.57     55.88 o 
  -1   9   7      458.21      473.58     27.46 o 
   0   9   7       56.54       39.74     15.75 o 
   1   9   7     1420.03     1489.77     31.75 o 
   2   9   7     1325.42     1376.17     22.00 o 
   3   9   7        1.26        5.82     10.81 o 
   4   9   7       36.53       24.08     17.91 o 
   5   9   7       32.53       27.64     13.84 o 
   6   9   7        0.37       16.75     20.70 o 
   7   9   7      819.24      796.31     30.39 o 
   8   9   7      157.60      147.16     25.53 o 
   9   9   7      101.97      112.61     21.67 o 
  10   9   7      217.11      131.96     23.50 o 
  11   9   7      141.90      170.63     25.71 o 
  12   9   7       17.24       44.52     25.86 o 
 -15  10   7        3.74      -18.79     27.73 o 
 -14  10   7      196.22      117.11     22.93 o 
 -13  10   7      944.06      793.47     40.44 o 
 -12  10   7        2.23       -8.52     20.57 o 
 -11  10   7     1200.29     1031.29     34.76 o 
 -10  10   7       25.57       15.84     18.19 o 
  -9  10   7     1465.06     1447.32     30.75 o 
  -8  10   7      242.03      235.41     15.01 o 
  -7  10   7      454.00      444.45     14.50 o 
  -6  10   7       52.26       44.64     11.46 o 
  -5  10   7     1728.80     1736.96     23.47 o 
  -4  10   7     3549.73     3629.49     32.64 o 
  -3  10   7      924.36      984.27     25.25 o 
  -2  10   7      952.56     1061.19     19.44 o 
  -1  10   7     4388.23     4603.86     69.53 o 
   0  10   7     2978.33     3255.73     41.04 o 
   1  10   7      195.48      209.25     11.97 o 
   2  10   7      247.57      287.19     13.65 o 
   3  10   7      472.65      470.83     22.08 o 
   4  10   7     1593.08     1578.18     30.58 o 
   5  10   7       70.47       49.25     15.09 o 
   6  10   7       92.52       89.77     19.12 o 
   7  10   7      318.70      343.19     29.48 o 
   8  10   7       40.58       26.33     19.14 o 
   9  10   7       61.70       57.73     20.73 o 
  10  10   7       89.32       99.28     22.94 o 
  11  10   7        6.91       14.43     22.69 o 
  12  10   7       14.04       26.19     25.30 o 
 -15  11   7       38.37       17.48     30.72 o 
 -14  11   7       22.99       24.95     23.59 o 
 -13  11   7      159.38       94.94     21.70 o 
 -12  11   7       71.22       71.05     21.69 o 
 -11  11   7        6.82       28.48     26.97 o 
 -10  11   7       17.00       38.16     18.78 o 
  -9  11   7      985.27      963.68     37.91 o 
  -8  11   7      894.20      852.21     29.04 o 
  -7  11   7       25.80       14.82     10.80 o 
  -6  11   7        3.13       12.79     11.14 o 
  -5  11   7      162.47      163.85     12.22 o 
  -4  11   7      576.24      600.86     16.09 o 
  -3  11   7        0.03        0.53     10.23 o 
  -2  11   7     1559.81     1533.92     24.83 o 
  -1  11   7     1631.11     1656.04     32.18 o 
   0  11   7      245.68      307.96     13.33 o 
   1  11   7     1918.77     2029.19     26.03 o 
   2  11   7      147.15      134.35     12.28 o 
   3  11   7        0.02       -4.70     10.66 o 
   4  11   7       46.70       42.15     14.19 o 
   5  11   7        4.53       10.16     14.06 o 
   6  11   7       27.50       31.41     15.43 o 
   7  11   7       22.70       56.49     19.05 o 
   8  11   7       68.72       51.59     19.87 o 
   9  11   7      145.52      126.19     22.55 o 
  10  11   7       54.67       49.89     22.93 o 
  11  11   7       48.36       32.44     23.62 o 
  12  11   7        0.16      -25.48     25.48 o 
 -15  12   7       42.48       34.11     26.01 o 
 -14  12   7       34.54       45.40     28.94 o 
 -13  12   7        3.00       10.39     24.05 o 
 -12  12   7       84.48       53.81     20.37 o 
 -11  12   7      161.74      125.85     20.96 o 
 -10  12   7      664.72      523.03     26.76 o 
  -9  12   7     2412.35     2393.95     35.01 o 
  -8  12   7      159.44      183.71     15.12 o 
  -7  12   7      546.90      509.79     16.22 o 
  -6  12   7     3783.08     3922.24     42.62 o 
  -5  12   7      180.29      187.98     12.71 o 
  -4  12   7      647.60      651.00     16.78 o 
  -3  12   7       46.63       65.67     10.70 o 
  -2  12   7     2896.97     3002.77     43.70 o 
  -1  12   7      794.84      892.59     17.02 o 
   0  12   7     1244.72     1195.77     18.47 o 
   1  12   7     2657.30     2670.53     32.28 o 
   2  12   7      855.09      820.04     18.69 o 
   3  12   7       93.55      106.27     12.01 o 
   4  12   7      148.95      151.01     15.73 o 
   5  12   7       99.60       73.82     15.55 o 
   6  12   7      402.19      372.19     21.01 o 
   7  12   7       83.10       68.92     17.08 o 
   8  12   7      560.67      480.77     27.25 o 
   9  12   7        5.21       15.15     19.84 o 
  10  12   7        1.07        4.92     22.19 o 
  11  12   7       32.65        8.63     24.30 o 
  12  12   7       76.66       72.92     34.62 o 
 -15  13   7       27.76       35.36     27.19 o 
 -14  13   7        0.58       10.94     23.94 o 
 -13  13   7      153.47      184.28     28.61 o 
 -12  13   7        4.63       -6.36     22.49 o 
 -11  13   7      553.14      539.45     42.47 o 
 -10  13   7     1332.20     1212.76     34.69 o 
  -9  13   7      335.18      322.72     20.14 o 
  -8  13   7      137.84      153.45     16.31 o 
  -7  13   7     1337.17     1325.59     27.84 o 
  -6  13   7        3.92        5.13     13.80 o 
  -5  13   7     1776.24     1779.91     29.28 o 
  -4  13   7     1213.52     1353.18     28.35 o 
  -3  13   7       75.79       73.28     12.53 o 
  -2  13   7       49.04       30.74     10.01 o 
  -1  13   7     2696.97     2770.12     45.50 o 
   0  13   7      144.30      137.49     11.00 o 
   1  13   7      544.06      516.31     16.25 o 
   2  13   7      158.87      173.29     13.11 o 
   3  13   7      212.94      185.14     16.51 o 
   4  13   7      616.60      585.93     22.01 o 
   5  13   7       45.39       43.76     15.16 o 
   6  13   7      142.35      107.40     18.83 o 
   7  13   7       90.62       77.08     18.23 o 
   8  13   7      118.66      107.84     19.93 o 
   9  13   7       28.60       46.27     24.33 o 
  10  13   7       26.52       48.26     22.66 o 
  11  13   7        0.37      -12.56     31.99 o 
 -15  14   7       96.87       80.52     29.64 o 
 -14  14   7        2.20      -16.07     24.30 o 
 -13  14   7       93.07       78.45     26.68 o 
 -12  14   7        0.04       -4.66     28.44 o 
 -11  14   7       31.69       31.35     23.03 o 
 -10  14   7      179.65      146.39     25.77 o 
  -9  14   7       18.20       36.27     18.39 o 
  -8  14   7     1595.27     1607.99     28.87 o 
  -7  14   7       86.28       70.20     15.60 o 
  -6  14   7       48.47       30.58     12.38 o 
  -5  14   7      635.42      604.17     17.77 o 
  -4  14   7      645.41      594.62     16.97 o 
  -3  14   7        0.76       21.31     10.78 o 
  -2  14   7      202.70      227.49     12.31 o 
  -1  14   7       78.64      110.23     10.75 o 
   0  14   7      277.37      292.75     12.49 o 
   1  14   7      451.02      439.19     16.76 o 
   2  14   7      151.40      177.61     13.22 o 
   3  14   7      415.00      439.03     19.61 o 
   4  14   7      792.93      687.87     28.31 o 
   5  14   7     1354.60     1349.25     31.22 o 
   6  14   7      480.88      501.46     23.16 o 
   7  14   7      131.61      168.27     19.04 o 
   8  14   7      134.28      115.39     19.97 o 
   9  14   7      104.67      111.20     25.46 o 
  10  14   7        0.00       28.62     28.59 o 
  11  14   7        0.53       -5.32     29.31 o 
 -15  15   7        0.96      -12.80     27.68 o 
 -14  15   7       44.01       24.29     25.58 o 
 -13  15   7       19.98       17.44     25.92 o 
 -12  15   7       14.67       37.36     31.56 o 
 -11  15   7        7.28       -4.48     22.35 o 
 -10  15   7       40.06       23.67     27.04 o 
  -9  15   7     1052.73     1096.22     34.30 o 
  -8  15   7      777.04      702.94     24.21 o 
  -7  15   7       31.05       27.26     18.55 o 
  -6  15   7     1987.89     1989.81     71.59 o 
  -5  15   7      117.15      112.00     15.25 o 
  -4  15   7     2273.33     2295.64     30.02 o 
  -3  15   7      988.66     1074.18     35.41 o 
  -2  15   7       47.44      337.45    104.74 o 
  -1  15   7        3.13       12.40      9.37 o 
   0  15   7      285.22      275.99     12.55 o 
   1  15   7      807.09      800.62     19.33 o 
   2  15   7       63.71       53.45     11.71 o 
   3  15   7      902.05      840.17     24.39 o 
   4  15   7       42.00       21.99     19.74 o 
   5  15   7      596.27      569.74     23.83 o 
   6  15   7       10.39       -8.59     15.92 o 
   7  15   7       11.24        3.65     17.04 o 
   8  15   7        0.14      -21.11     21.11 o 
   9  15   7        0.85      -10.08     21.91 o 
  10  15   7      219.58      304.31     29.58 o 
  11  15   7        0.78        7.02     27.89 o 
 -14  16   7        0.18      -24.44     24.44 o 
 -13  16   7       56.29       47.67     27.17 o 
 -12  16   7      182.74      233.50     40.85 o 
 -11  16   7      142.49      205.25     39.76 o 
 -10  16   7       52.52       31.25     22.41 o 
  -9  16   7      486.91      513.74     26.51 o 
  -8  16   7       95.08       90.87     20.07 o 
  -7  16   7     3357.52     3324.70     61.84 o 
  -6  16   7     7881.75     7949.95     92.93 o 
  -5  16   7      341.00      380.72     19.42 o 
  -4  16   7      451.15      462.60     19.58 o 
  -3  16   7       41.23       56.07     13.79 o 
  -2  16   7      609.42      647.30     20.57 o 
  -1  16   7      341.95      379.89     31.85 o 
   0  16   7     1266.72     1199.22     20.27 o 
   1  16   7      418.65      403.56     16.23 o 
   2  16   7       56.80       62.63     15.16 o 
   3  16   7      553.96      486.96     20.81 o 
   4  16   7        2.10      -15.61     15.61 o 
   5  16   7     1282.55     1273.42     31.10 o 
   6  16   7       21.64       58.31     19.80 o 
   7  16   7      322.54      319.05     26.44 o 
   8  16   7      177.46      145.47     24.16 o 
   9  16   7        0.19       -0.45     23.64 o 
  10  16   7        0.15       30.73     25.35 o 
  11  16   7        1.83      -25.53     30.88 o 
 -14  17   7        6.67       -1.82     26.58 o 
 -13  17   7      113.24       86.83     27.95 o 
 -12  17   7       11.00       23.43     26.31 o 
 -11  17   7        6.70        1.47     31.43 o 
 -10  17   7      127.93      116.68     25.35 o 
  -9  17   7      129.62      133.11     21.20 o 
  -8  17   7      851.24      890.88     36.49 o 
  -7  17   7       91.41       77.47     33.99 o 
  -6  17   7        8.92       81.49     29.35 o 
  -5  17   7     4075.06     3992.62     68.84 o 
  -4  17   7      941.77      909.63     24.92 o 
  -3  17   7        9.05       25.91     13.45 o 
  -2  17   7      465.13      441.35     17.64 o 
  -1  17   7      427.40      472.32     25.64 o 
   0  17   7       48.63       76.97     11.00 o 
   1  17   7      432.09      369.74     16.15 o 
   2  17   7      198.99      217.03     16.96 o 
   3  17   7       12.34       -5.64     14.50 o 
   4  17   7      292.50      316.97     24.27 o 
   5  17   7      289.36      240.49     23.89 o 
   6  17   7      758.72      821.78     39.47 o 
   7  17   7       40.60        4.75     20.29 o 
   8  17   7      102.11      114.48     23.20 o 
   9  17   7       17.59       37.62     24.10 o 
  10  17   7       63.12       96.57     27.81 o 
  11  17   7        1.46       12.88     33.65 o 
 -14  18   7       28.45      101.38     29.70 o 
 -13  18   7        7.69       13.50     25.97 o 
 -12  18   7      138.88      102.61     29.36 o 
 -11  18   7       47.98       71.29     25.53 o 
 -10  18   7        0.21      -24.71     24.71 o 
  -9  18   7      532.45      575.56     29.14 o 
  -8  18   7     4918.26     4896.74     65.94 o 
  -7  18   7        8.40        6.65     27.01 o 
  -6  18   7      957.18      990.94     27.87 o 
  -5  18   7     3296.94     3455.45     71.81 o 
  -4  18   7     2110.07     2156.86     35.43 o 
  -3  18   7      511.30      514.03     25.25 o 
  -2  18   7      411.73      541.50     64.13 o 
  -1  18   7        6.77        2.31     13.90 o 
   0  18   7      217.41      238.64     16.86 o 
   1  18   7      265.36      217.46     15.09 o 
   2  18   7     2872.28     2746.08     93.65 o 
   3  18   7      390.24      354.05     23.45 o 
   4  18   7      622.71      569.52     28.01 o 
   5  18   7      100.65      124.53     21.17 o 
   6  18   7       59.46       57.04     19.61 o 
   7  18   7      501.56      490.08     29.80 o 
   8  18   7       43.76        9.80     22.94 o 
   9  18   7       13.07       20.44     25.24 o 
  10  18   7      153.71      154.04     29.96 o 
 -14  19   7       24.02       15.77     28.65 o 
 -13  19   7        7.94       26.28     28.12 o 
 -12  19   7       36.53       51.88     27.67 o 
 -11  19   7        8.69       -1.80     24.71 o 
 -10  19   7      148.44      102.40     31.99 o 
  -9  19   7        3.98       -3.77     20.02 o 
  -8  19   7        2.15       -4.75     19.55 o 
  -7  19   7      901.92      858.35     51.32 o 
  -6  19   7       40.31       35.09     17.08 o 
  -5  19   7     3509.05     3642.70     64.98 o 
  -4  19   7        2.56       -8.18     16.77 o 
  -3  19   7     2137.78     2236.01     40.50 o 
  -2  19   7        0.23      494.72    291.45 o 
  -1  19   7      122.95      131.39     14.75 o 
   0  19   7     1219.55     1181.34     27.67 o 
   1  19   7        3.83       -2.36     17.49 o 
   2  19   7      278.67      259.68     28.51 o 
   3  19   7     2925.86     2664.88     47.95 o 
   4  19   7       15.30       32.43     18.75 o 
   5  19   7       99.35      107.69     22.39 o 
   6  19   7       44.76       55.63     20.42 o 
   7  19   7       24.72       27.35     21.22 o 
   8  19   7      137.16      132.22     28.58 o 
   9  19   7        2.08        1.09     26.71 o 
  10  19   7       29.32       50.91     29.92 o 
 -13  20   7       33.15       29.83     28.59 o 
 -12  20   7      211.17      299.51     33.23 o 
 -11  20   7       90.89       79.48     29.85 o 
 -10  20   7       27.31      -18.05     23.54 o 
  -9  20   7       27.63        0.75     19.80 o 
  -8  20   7        1.15       -4.76     19.31 o 
  -7  20   7      537.18      531.87     27.69 o 
  -6  20   7      921.49      891.07     34.82 o 
  -5  20   7     1196.95     1273.07     28.43 o 
  -4  20   7       14.21        0.84     14.76 o 
  -3  20   7      716.23      729.12     22.78 o 
  -2  20   7      108.11      235.59     74.01 o 
  -1  20   7      348.78      349.68     20.52 o 
   0  20   7        7.15       16.01     18.43 o 
   1  20   7        0.45        4.06     21.98 o 
   2  20   7     2150.14     2079.40     65.01 o 
   3  20   7      443.61      427.04     42.30 o 
   4  20   7        7.52       -9.04     21.88 o 
   5  20   7        0.11       23.36     20.62 o 
   6  20   7       22.23       12.37     20.30 o 
   7  20   7       17.20       42.50     21.07 o 
   8  20   7        1.03        1.15     23.54 o 
   9  20   7        0.04       10.74     24.89 o 
  10  20   7       29.93       56.06     29.00 o 
 -13  21   7        1.32       46.72     47.08 o 
 -12  21   7        2.35       12.19     26.91 o 
 -11  21   7        0.04        5.01     26.60 o 
 -10  21   7        9.50       25.76     24.76 o 
  -9  21   7      290.30      253.83     25.00 o 
  -8  21   7      964.75      981.58     35.66 o 
  -7  21   7      479.71      490.70     27.59 o 
  -6  21   7      140.32      160.87     21.77 o 
  -5  21   7        4.34       25.38     18.30 o 
  -4  21   7      217.78      232.40     17.68 o 
  -3  21   7       89.14       95.48     18.31 o 
  -2  21   7      151.07      170.07     19.02 o 
  -1  21   7      162.25      137.75     22.17 o 
   0  21   7     1397.31     1483.35     46.22 o 
   1  21   7        2.11        0.48     18.83 o 
   2  21   7        2.85        7.82     22.89 o 
   3  21   7      198.01      145.73     25.34 o 
   4  21   7      268.95      264.34     28.10 o 
   5  21   7       34.80       11.28     22.26 o 
   6  21   7       51.37       50.80     22.51 o 
   7  21   7        3.93      -21.92     21.92 o 
   8  21   7        4.50       30.06     22.67 o 
   9  21   7       12.41       31.04     26.48 o 
 -13  22   7       41.46      112.98     40.45 o 
 -12  22   7     1027.29     1208.52     50.50 o 
 -11  22   7       23.03        6.88     27.07 o 
 -10  22   7      326.14      366.04     32.11 o 
  -9  22   7      397.59      365.05     27.90 o 
  -8  22   7      137.65      133.32     22.55 o 
  -7  22   7       95.08       94.59     21.10 o 
  -6  22   7      354.83      364.50     22.94 o 
  -5  22   7     1166.08     1149.15     31.57 o 
  -4  22   7      119.16      160.21     19.07 o 
  -3  22   7      440.88      444.80     23.20 o 
  -2  22   7     4828.42     4962.54     81.61 o 
  -1  22   7     2541.14     2484.26    148.58 o 
   0  22   7       42.18       15.05     19.69 o 
   1  22   7     2294.71     2100.15     65.22 o 
   2  22   7     1784.57     1749.13     53.25 o 
   3  22   7     1008.14      984.18     41.10 o 
   4  22   7      611.16      557.28     34.95 o 
   5  22   7        5.62       -7.24     22.97 o 
   6  22   7       60.39       78.41     27.53 o 
   7  22   7       13.20        9.07     25.69 o 
   8  22   7        3.30      -16.85     27.38 o 
   9  22   7       83.63      144.10     27.25 o 
 -12  23   7      211.30      273.22     49.97 o 
 -11  23   7        0.37        1.39     26.32 o 
 -10  23   7       40.05       31.23     29.20 o 
  -9  23   7       34.12       24.64     22.03 o 
  -8  23   7       66.20       68.56     25.61 o 
  -7  23   7       23.79       36.97     21.10 o 
  -6  23   7      314.49      309.99     22.72 o 
  -5  23   7      202.47      232.32     20.64 o 
  -4  23   7       71.39       87.86     18.45 o 
  -3  23   7       59.41       74.42     18.48 o 
  -2  23   7      229.36      239.17     22.66 o 
  -1  23   7       79.30       80.24     20.45 o 
   0  23   7      194.35      184.84     22.89 o 
   1  23   7      141.04      110.75     26.48 o 
   2  23   7      203.06      185.74     28.17 o 
   3  23   7       11.48       27.98     24.07 o 
   4  23   7       73.78       65.58     24.26 o 
   5  23   7      192.06      197.07     28.42 o 
   6  23   7       99.57       73.13     26.89 o 
   7  23   7        0.36       14.49     34.58 o 
   8  23   7        0.14        4.31     28.71 o 
   9  23   7       25.72       78.32     33.24 o 
 -12  24   7        0.00        2.34     29.58 o 
 -11  24   7       74.38       83.62     36.68 o 
 -10  24   7        4.29        4.45     30.61 o 
  -9  24   7      103.14       79.04     27.78 o 
  -8  24   7      111.69      110.41     35.19 o 
  -7  24   7      155.51      169.50     23.94 o 
  -6  24   7       67.08       59.53     19.10 o 
  -5  24   7       51.29       69.64     41.34 o 
  -4  24   7     1083.33     1064.06     32.87 o 
  -3  24   7      920.76     1018.74     34.03 o 
  -2  24   7      359.13      350.53     35.65 o 
  -1  24   7       79.42       98.74     31.24 o 
   0  24   7       86.37       91.76     20.52 o 
   1  24   7      583.21      546.15     34.95 o 
   2  24   7      388.49      421.81     32.92 o 
   3  24   7      218.35      246.83     29.93 o 
   4  24   7      161.24      157.00     26.44 o 
   5  24   7       52.43       37.19     24.55 o 
   6  24   7       30.24       22.58     26.38 o 
   7  24   7       91.83       89.61     28.75 o 
   8  24   7        7.24        2.90     31.41 o 
 -11  25   7       93.50       86.39     42.17 o 
 -10  25   7      202.08      283.62     41.95 o 
  -9  25   7       78.86       62.14     24.22 o 
  -8  25   7       22.38       17.13     23.65 o 
  -7  25   7      240.72      298.48     31.39 o 
  -6  25   7        2.26       13.52     17.88 o 
  -5  25   7      170.45      199.55     25.78 o 
  -4  25   7       11.86        1.75     20.90 o 
  -3  25   7      662.82      679.09     27.30 o 
  -2  25   7      290.04      299.96     29.38 o 
  -1  25   7       17.98       17.72     20.03 o 
   0  25   7       87.79       89.58     21.55 o 
   1  25   7       75.18       46.60     25.09 o 
   2  25   7       18.73        8.32     23.45 o 
   3  25   7      144.45      111.01     25.64 o 
   4  25   7       38.03        1.07     23.36 o 
   5  25   7       72.46       62.66     26.51 o 
   6  25   7       71.36       52.99     27.32 o 
   7  25   7        7.64      -26.69     26.69 o 
   8  25   7       93.17      181.24     34.96 o 
 -11  26   7        4.04       20.93     36.37 o 
 -10  26   7       71.08      121.28     32.29 o 
  -9  26   7       84.40      100.39     26.40 o 
  -8  26   7       30.52       12.72     23.12 o 
  -7  26   7       73.58       58.75     23.10 o 
  -6  26   7        0.38       20.16     21.33 o 
  -5  26   7      504.79      522.79     27.64 o 
  -4  26   7      118.19      126.46     20.40 o 
  -3  26   7       21.24       38.09     18.16 o 
  -2  26   7       12.51       11.15     24.37 o 
  -1  26   7        0.09       -8.29     21.21 o 
   0  26   7        0.69      -12.22     23.74 o 
   1  26   7       21.54       14.77     23.43 o 
   2  26   7       74.48       84.47     27.88 o 
   3  26   7      520.36      545.84     55.41 o 
   4  26   7       52.26       61.11     26.26 o 
   5  26   7       18.77      -16.56     25.23 o 
   6  26   7       18.48       29.39     27.91 o 
   7  26   7      146.53      113.33     31.69 o 
 -10  27   7       16.96       -3.56     31.30 o 
  -9  27   7       11.94       24.60     26.27 o 
  -8  27   7        9.61       31.42     23.73 o 
  -7  27   7       16.36       15.86     22.61 o 
  -6  27   7       70.53       60.33     22.23 o 
  -5  27   7       44.04       48.28     19.68 o 
  -4  27   7      102.58       71.15     19.99 o 
  -3  27   7        0.65       -5.45     21.12 o 
  -2  27   7       45.47       69.86     23.21 o 
  -1  27   7      274.64      263.02     26.53 o 
   0  27   7      632.69      643.22     69.48 o 
   1  27   7       94.39       62.06     29.88 o 
   2  27   7       49.23       36.95     28.06 o 
   3  27   7       16.31       -1.13     26.59 o 
   4  27   7       41.17       56.24     32.14 o 
   5  27   7      215.92      215.55     30.90 o 
   6  27   7      217.54      256.40     34.35 o 
   7  27   7        9.43        7.63     30.92 o 
  -9  28   7       42.19       44.63     27.16 o 
  -8  28   7        9.09       -0.98     24.44 o 
  -7  28   7       42.46       83.74     26.65 o 
  -6  28   7      482.62      486.37     30.87 o 
  -5  28   7      195.03      216.59     23.17 o 
  -4  28   7        3.80       10.51     19.27 o 
  -3  28   7       73.92       59.28     22.50 o 
  -2  28   7      503.30      479.60     31.61 o 
  -1  28   7       86.17      135.73     26.72 o 
   0  28   7      316.94      312.85     32.33 o 
   1  28   7      170.37      203.42     53.52 o 
   2  28   7      479.16      466.72     38.02 o 
   3  28   7       19.04       27.61     27.66 o 
   4  28   7       43.07       23.35     25.63 o 
   5  28   7      120.47      106.21     29.01 o 
   6  28   7        4.70       -0.64     27.53 o 
  -9  29   7      137.08      192.03     30.13 o 
  -8  29   7       97.33      135.97     27.54 o 
  -7  29   7        0.14       -2.87     23.25 o 
  -6  29   7       71.12       69.43     25.38 o 
  -5  29   7      156.35      167.79     25.47 o 
  -4  29   7      724.00      777.16     35.81 o 
  -3  29   7      489.66      557.46     47.62 o 
  -2  29   7        9.50      -14.80     24.15 o 
  -1  29   7       38.37       10.15     30.98 o 
   0  29   7      180.44      216.67     31.90 o 
   1  29   7        6.85       30.34     25.77 o 
   2  29   7      464.77      483.04     38.20 o 
   3  29   7        1.36       -7.27     26.25 o 
   4  29   7      286.69      308.08     63.93 o 
   5  29   7        0.51       14.16     29.15 o 
  -8  30   7       16.40        9.04     25.81 o 
  -7  30   7        0.39        5.29     24.73 o 
  -6  30   7       33.72       39.30     24.94 o 
  -5  30   7      342.65      367.64     26.57 o 
  -4  30   7      119.47       96.87     24.63 o 
  -3  30   7        7.95       11.08     23.16 o 
  -2  30   7       50.54       62.07     26.05 o 
  -1  30   7      379.60      423.27     45.40 o 
   0  30   7      305.86      369.78     36.12 o 
   1  30   7        8.02       21.33     26.81 o 
   2  30   7       68.87       56.50     28.22 o 
   3  30   7       50.31       38.73     29.06 o 
   4  30   7      213.92      176.39     32.28 o 
  -7  31   7      763.77     1051.59     44.88 o 
  -6  31   7       17.35       44.56     26.86 o 
  -5  31   7      169.54      169.43     26.82 o 
  -4  31   7      143.11      168.57     26.33 o 
  -3  31   7      267.47      251.08     26.42 o 
  -2  31   7      603.44      820.65     39.24 o 
  -1  31   7       67.07      106.42     31.30 o 
   0  31   7        8.76       26.60     29.42 o 
   1  31   7       77.39       50.45     30.34 o 
   2  31   7      363.71      456.00     39.78 o 
   3  31   7      113.50      153.23     33.51 o 
   4  31   7      201.78      278.67     65.93 o 
  -6  32   7        6.90       16.07     29.43 o 
  -5  32   7      221.85      202.05     32.99 o 
  -4  32   7       42.81       62.72     24.89 o 
  -3  32   7        2.30      -23.36     23.36 o 
  -2  32   7      106.26      132.84     34.97 o 
  -1  32   7      241.25      254.77     36.50 o 
   0  32   7      369.04      403.57     47.50 o 
   1  32   7       90.06      145.69     33.74 o 
   2  32   7       27.09       11.45     30.90 o 
  -4  33   7      194.75      245.29     29.38 o 
  -3  33   7       43.92       59.90     27.71 o 
  -2  33   7        0.88        7.62     31.94 o 
  -1  33   7        1.95       24.26     37.33 o 
   0  33   7      223.94      215.88     67.17 o 
   1  33   7       15.15       16.92     62.70 o 
 -16   0   8      203.26      195.56     49.26 o 
 -15   0   8     1042.88      973.09     76.14 o 
 -14   0   8     1036.05     1059.48     79.25 o 
 -13   0   8      176.62      187.33     31.58 o 
 -12   0   8     1464.19     1410.75     44.36 o 
 -11   0   8      684.08      703.61     53.13 o 
 -10   0   8     2449.27     2469.00     44.47 o 
  -9   0   8      688.90      711.99     29.59 o 
  -8   0   8     4489.90     4406.83    146.69 o 
  -7   0   8       13.08       32.03     16.70 o 
  -6   0   8       36.75       45.69     15.48 o 
  -5   0   8     1264.36     1573.15     56.22 o 
  -4   0   8     9361.42     8931.25     56.06 o 
  -3   0   8     9060.56     8770.58    554.29 o 
  -2   0   8    13022.68    13106.51    179.81 o 
  -1   0   8     3599.57     3504.07    169.79 o 
   0   0   8    10657.20    10777.23    136.61 o 
   2   0   8     2061.56     2153.60     40.62 o 
   3   0   8     1097.93     1082.88     26.33 o 
   4   0   8      686.49      673.61     35.66 o 
   5   0   8       72.90       57.39     23.01 o 
   6   0   8      336.18      255.62     30.36 o 
   7   0   8     1005.94     1095.53     48.75 o 
   8   0   8      555.34      581.35     42.01 o 
   9   0   8      759.52      790.95     48.24 o 
  10   0   8       64.05       79.00     32.81 o 
  11   0   8       14.25       35.56     32.41 o 
  12   0   8       69.22       98.43     38.18 o 
 -16   1   8        0.05       34.27     30.24 o 
 -15   1   8        0.12       -8.85     23.88 o 
 -14   1   8       58.64       61.69     20.79 o 
 -13   1   8       71.92       76.82     20.27 o 
 -12   1   8      252.79      274.07     19.98 o 
 -11   1   8      174.37      163.41     16.69 o 
 -10   1   8       69.68       85.78     12.80 o 
  -9   1   8      155.09      171.91     14.91 o 
  -8   1   8      227.71      239.46     17.40 o 
  -7   1   8     1436.25     1550.20     25.33 o 
  -6   1   8      884.36      806.64     19.04 o 
  -5   1   8      713.67      712.41     18.57 o 
  -4   1   8     2103.15     2287.04     33.11 o 
  -3   1   8     1406.79     1633.05     61.64 o 
  -2   1   8    10671.92    10572.51     99.78 o 
  -1   1   8     4807.14     5169.53    142.12 o 
   0   1   8      950.87     1100.70     38.68 o 
   1   1   8      339.35      400.24     10.78 o 
   2   1   8      163.52      188.12     12.47 o 
   3   1   8     1099.63     1227.37     30.97 o 
   4   1   8       74.28       73.74     16.31 o 
   5   1   8      249.90      236.22     28.48 o 
   6   1   8       22.26       21.07     17.35 o 
   7   1   8      451.07      440.95     30.38 o 
   8   1   8      220.91      234.84     24.30 o 
   9   1   8       11.27       33.29     21.49 o 
  10   1   8       45.41       12.17     21.81 o 
  11   1   8        8.53       28.87     27.54 o 
  12   1   8        1.29       12.39     24.80 o 
 -16   2   8      364.41      400.36     33.74 o 
 -15   2   8       45.63       37.18     23.19 o 
 -14   2   8      757.84      702.31     38.82 o 
 -13   2   8       27.41       46.43     17.89 o 
 -12   2   8     1041.76     1078.42     38.10 o 
 -11   2   8       11.15        6.62     14.46 o 
 -10   2   8     1041.16     1038.26     22.00 o 
  -9   2   8      564.72      589.45     19.67 o 
  -8   2   8      314.93      323.33     16.00 o 
  -7   2   8      419.97      373.53     15.91 o 
  -6   2   8     1357.02     1485.81     26.88 o 
  -5   2   8      137.42      153.86      8.62 o 
  -4   2   8    10623.00    10821.47     77.55 o 
  -3   2   8     9894.86    10492.63    119.81 o 
  -2   2   8     1733.07     1648.16     35.17 o 
  -1   2   8     3027.24     2967.85     37.80 o 
   0   2   8     2587.13     2617.38     26.73 o 
   1   2   8      590.32      598.34     18.39 o 
   2   2   8        3.85       -4.23      7.90 o 
   3   2   8      186.77      270.69     34.46 o 
   4   2   8      587.73      534.99     23.34 o 
   5   2   8        6.42       15.72     16.92 o 
   6   2   8      110.69      119.72     19.07 o 
   7   2   8      123.56      119.00     20.65 o 
   8   2   8      237.76      246.38     23.77 o 
   9   2   8      257.92      294.85     25.67 o 
  10   2   8       56.11       41.73     21.86 o 
  11   2   8        3.61       45.02     22.92 o 
  12   2   8      137.77      163.64     28.92 o 
 -16   3   8        6.91        6.28     32.86 o 
 -15   3   8        0.00       -7.01     26.32 o 
 -14   3   8       12.97       -5.28     25.12 o 
 -13   3   8      506.38      447.71     35.59 o 
 -12   3   8      551.34      507.84     24.83 o 
 -11   3   8     1430.99     1504.15     39.26 o 
 -10   3   8       12.69       23.10     13.09 o 
  -9   3   8     1054.07     1029.68     23.59 o 
  -8   3   8      331.41      333.46     17.21 o 
  -7   3   8      575.26      571.46     17.89 o 
  -6   3   8     2597.31     2702.99     29.65 o 
  -5   3   8      591.46      570.25     11.28 o 
  -4   3   8     1846.56     1834.36     21.65 o 
  -3   3   8       96.48      103.32     17.92 o 
  -2   3   8      354.34      403.22     11.29 o 
  -1   3   8     2152.56     2415.92     24.74 o 
   0   3   8      422.87      506.49     15.22 o 
   1   3   8       32.66       15.40      9.65 o 
   2   3   8      634.80      613.82     16.87 o 
   3   3   8     6367.36     6654.38     47.42 o 
   4   3   8      502.79      756.23    105.05 o 
   5   3   8      118.89      149.19     14.94 o 
   6   3   8        0.76      -14.18     16.97 o 
   7   3   8      145.01      108.78     20.65 o 
   8   3   8     1148.64     1109.87     44.53 o 
   9   3   8      152.11      134.29     22.15 o 
  10   3   8      247.73      261.73     25.89 o 
  11   3   8        7.29       28.84     27.28 o 
  12   3   8       27.24       42.31     26.24 o 
 -16   4   8      189.01      222.04     31.53 o 
 -15   4   8      251.20      281.93     31.15 o 
 -14   4   8       67.51       61.12     34.33 o 
 -13   4   8       15.64       12.06     22.84 o 
 -12   4   8      323.22      341.82     25.72 o 
 -11   4   8     3048.80     3229.26     57.39 o 
 -10   4   8      455.78      433.58     19.85 o 
  -9   4   8        2.62        1.30     15.21 o 
  -8   4   8      608.53      574.12     18.54 o 
  -7   4   8      542.77      538.95     17.64 o 
  -6   4   8      547.66      605.66     14.96 o 
  -5   4   8       43.14       26.47      7.59 o 
  -4   4   8       82.23      141.74      9.38 o 
  -3   4   8     1805.68     1677.82     18.36 o 
  -2   4   8      286.20      287.71     24.28 o 
  -1   4   8      242.58      256.37     13.54 o 
   0   4   8      999.68     1011.60     18.62 o 
   1   4   8      125.63      145.32     11.72 o 
   2   4   8      207.80      220.43     13.06 o 
   3   4   8      315.96      386.64     43.65 o 
   4   4   8      151.13      137.38     12.86 o 
   5   4   8      237.64      224.75     20.20 o 
   6   4   8        2.76      -10.87     17.15 o 
   7   4   8      132.97      128.83     20.66 o 
   8   4   8      211.89      203.79     23.27 o 
   9   4   8      237.75      254.05     24.73 o 
  10   4   8       34.38       55.78     22.13 o 
  11   4   8       23.60       46.80     23.23 o 
  12   4   8       93.97       70.62     26.61 o 
 -16   5   8        3.43       -4.35     24.98 o 
 -15   5   8       15.12       53.77     27.57 o 
 -14   5   8        5.46      -14.00     24.93 o 
 -13   5   8      204.47      152.19     22.39 o 
 -12   5   8      120.31       94.39     20.57 o 
 -11   5   8      528.07      544.37     24.07 o 
 -10   5   8     1263.19     1296.68     30.73 o 
  -9   5   8       39.25       39.98     16.98 o 
  -8   5   8     2974.26     2945.18     73.09 o 
  -7   5   8      398.12      419.88     18.57 o 
  -6   5   8      916.68      867.91     17.58 o 
  -5   5   8      524.88      469.55     11.51 o 
  -4   5   8      463.14      510.10     14.83 o 
  -3   5   8     3570.45     4113.07     38.45 o 
  -2   5   8     1136.62     1067.92     41.88 o 
  -1   5   8     1320.60     1437.20     21.66 o 
   0   5   8       56.35       33.37      9.67 o 
   1   5   8     1738.84     1576.86     22.84 o 
   2   5   8       98.25      110.10     11.89 o 
   3   5   8      105.52      122.09     19.67 o 
   4   5   8      187.73      183.86     17.24 o 
   5   5   8        1.16       -6.32     15.84 o 
   6   5   8        5.74      -17.48     17.48 o 
   7   5   8      497.90      508.00     26.99 o 
   8   5   8      275.81      287.50     24.52 o 
   9   5   8       99.36       92.94     22.02 o 
  10   5   8       21.43       18.76     21.59 o 
  11   5   8      110.80      165.64     26.20 o 
  12   5   8       34.21       18.13     26.70 o 
 -16   6   8       29.23        4.81     25.58 o 
 -15   6   8      147.27      161.26     28.43 o 
 -14   6   8      244.02      309.57     26.98 o 
 -13   6   8       12.07        7.35     19.22 o 
 -12   6   8      503.44      512.97     32.12 o 
 -11   6   8       59.85       88.26     17.12 o 
 -10   6   8      361.72      378.17     20.94 o 
  -9   6   8       97.55       71.83     14.61 o 
  -8   6   8       66.40       55.97     14.27 o 
  -7   6   8       21.62        7.61     11.52 o 
  -6   6   8     2632.28     2746.67     43.31 o 
  -5   6   8       23.71       11.46      8.66 o 
  -4   6   8      258.21      276.30     11.74 o 
  -3   6   8      104.41       94.26     18.90 o 
  -2   6   8       24.73        6.05     15.82 o 
  -1   6   8      129.80      110.99     11.13 o 
   0   6   8      158.10      132.65     11.29 o 
   1   6   8     1571.26     1642.97     23.55 o 
   2   6   8       26.50       41.84     11.09 o 
   3   6   8      799.72      814.62     18.85 o 
   4   6   8      387.26      453.58     16.74 o 
   5   6   8      114.00      137.70     21.28 o 
   6   6   8       19.31       24.83     17.58 o 
   7   6   8      753.77      837.01     31.63 o 
   8   6   8       20.62       17.71     19.50 o 
   9   6   8       49.75       69.32     21.61 o 
  10   6   8       23.63       35.91     22.42 o 
  11   6   8        9.08      -14.67     23.52 o 
  12   6   8        0.20      -25.42     25.42 o 
 -16   7   8        2.97      -13.44     24.73 o 
 -15   7   8       86.61       72.90     25.22 o 
 -14   7   8        5.93       11.40     21.24 o 
 -13   7   8       44.48       45.50     23.69 o 
 -12   7   8      205.92      235.54     22.55 o 
 -11   7   8       63.41       49.72     18.78 o 
 -10   7   8        5.85       13.47     16.12 o 
  -9   7   8       55.04       66.46     14.68 o 
  -8   7   8      101.05      122.77     15.42 o 
  -7   7   8      342.67      319.24     14.83 o 
  -6   7   8       39.21       40.48     11.22 o 
  -5   7   8      301.20      301.08     11.78 o 
  -4   7   8      350.09      395.78     12.89 o 
  -3   7   8       99.40       90.62     11.60 o 
  -2   7   8     1121.19      996.93     18.56 o 
  -1   7   8      689.73      771.93     16.78 o 
   0   7   8      723.31      788.31     17.80 o 
   1   7   8       45.58       62.34     17.49 o 
   2   7   8       11.83       23.21     10.55 o 
   3   7   8     1778.03     1910.36     26.94 o 
   4   7   8      427.27      521.70     45.36 o 
   5   7   8      188.08      201.41     17.66 o 
   6   7   8     1241.35     1254.94     35.32 o 
   7   7   8        1.09       11.44     18.60 o 
   8   7   8        4.18      -11.61     20.33 o 
   9   7   8        2.62       -8.73     22.09 o 
  10   7   8      135.71      147.88     25.33 o 
  11   7   8      106.65       91.58     25.28 o 
  12   7   8        0.06        1.75     26.03 o 
 -16   8   8        1.49       19.82     26.81 o 
 -15   8   8        0.05       18.33     23.82 o 
 -14   8   8       30.50       15.57     22.63 o 
 -13   8   8        2.22      -19.71     19.71 o 
 -12   8   8      246.74      237.65     27.29 o 
 -11   8   8       10.71       72.95     19.50 o 
 -10   8   8      236.93      280.64     20.01 o 
  -9   8   8       71.73       89.59     15.23 o 
  -8   8   8      136.73      138.09     13.79 o 
  -7   8   8      226.63      254.85     14.81 o 
  -6   8   8        2.11       -7.95     11.32 o 
  -5   8   8        2.02        4.48      9.13 o 
  -4   8   8     2592.52     2761.60     42.39 o 
  -3   8   8        0.01       -3.86     12.29 o 
  -2   8   8     1119.69     1163.92     20.33 o 
  -1   8   8     1452.70     1578.82     36.91 o 
   0   8   8      103.51      137.40     15.86 o 
   1   8   8     1814.42     2020.85     28.85 o 
   2   8   8        8.69        2.27     10.75 o 
   3   8   8      889.80      892.10     19.79 o 
   4   8   8        0.00       -1.17     13.70 o 
   5   8   8       11.09       21.71     14.99 o 
   6   8   8       86.93       89.51     17.31 o 
   7   8   8      495.54      520.11     27.28 o 
   8   8   8       31.01       -1.34     19.90 o 
   9   8   8      177.72      187.52     24.71 o 
  10   8   8        2.01        1.59     21.80 o 
  11   8   8        6.52      -13.29     23.41 o 
  12   8   8       30.07       23.46     33.97 o 
 -16   9   8        0.87       28.97     31.81 o 
 -15   9   8        0.05       -2.80     25.23 o 
 -14   9   8       30.62       27.06     21.22 o 
 -13   9   8      511.63      598.47     32.20 o 
 -12   9   8      164.58      143.99     21.39 o 
 -11   9   8        4.46       59.22     26.25 o 
 -10   9   8     1274.94     1239.17     30.54 o 
  -9   9   8       92.62       50.31     14.53 o 
  -8   9   8      302.67      325.81     16.99 o 
  -7   9   8      163.46      172.24     14.66 o 
  -6   9   8     2117.30     2192.15     36.96 o 
  -5   9   8       21.71       19.85      9.64 o 
  -4   9   8     1042.63     1103.59     20.23 o 
  -3   9   8       21.06       31.66     10.95 o 
  -2   9   8        4.95        2.86     10.13 o 
  -1   9   8        0.09        0.87      8.51 o 
   0   9   8       46.90       54.01     10.63 o 
   1   9   8      959.23      959.16     19.72 o 
   2   9   8      227.50      243.48     14.03 o 
   3   9   8        0.26       -9.14     10.78 o 
   4   9   8       39.81       72.31     25.97 o 
   5   9   8      132.90      103.63     18.48 o 
   6   9   8       26.68        1.02     16.19 o 
   7   9   8      381.13      370.63     30.49 o 
   8   9   8      112.89      121.81     21.57 o 
   9   9   8      114.63      112.10     22.83 o 
  10   9   8        6.37       35.10     23.43 o 
  11   9   8       10.94       19.18     24.57 o 
  12   9   8       15.60        3.83     27.47 o 
 -15  10   8       41.46        5.29     26.54 o 
 -14  10   8       70.06       50.21     22.11 o 
 -13  10   8       19.28        7.10     20.94 o 
 -12  10   8     1848.74     1918.52     68.63 o 
 -11  10   8      114.98      178.01     40.37 o 
 -10  10   8       34.07       47.55     16.67 o 
  -9  10   8      576.47      609.59     24.93 o 
  -8  10   8      588.29      590.62     20.39 o 
  -7  10   8       46.19       20.97     11.72 o 
  -6  10   8     1078.61     1091.86     24.73 o 
  -5  10   8      118.36      128.57     12.55 o 
  -4  10   8     2261.22     2159.85     29.56 o 
  -3  10   8      308.97      324.39     16.21 o 
  -2  10   8      709.75      833.17     18.42 o 
  -1  10   8      230.82      234.55     17.45 o 
   0  10   8      741.73      886.30     21.83 o 
   1  10   8      167.99      151.91     13.01 o 
   2  10   8     1682.76     1668.63     25.55 o 
   3  10   8      425.59      486.56     17.12 o 
   4  10   8       19.22       19.14     33.04 o 
   5  10   8     1252.30     1253.97     30.03 o 
   6  10   8       10.80        8.51     15.92 o 
   7  10   8       93.58       70.86     17.38 o 
   8  10   8       12.03       -2.64     19.63 o 
   9  10   8      175.15      169.77     23.21 o 
  10  10   8       79.37       83.39     23.84 o 
  11  10   8        0.00      -23.85     23.85 o 
 -15  11   8       67.68       88.23     27.71 o 
 -14  11   8       22.40       23.76     24.68 o 
 -13  11   8      194.39      203.49     24.68 o 
 -12  11   8      646.30      602.52     30.24 o 
 -11  11   8      287.19      299.54     31.85 o 
 -10  11   8     1513.77     1436.18     37.95 o 
  -9  11   8      481.96      490.00     21.94 o 
  -8  11   8      749.79      729.96     22.41 o 
  -7  11   8      396.00      386.36     20.56 o 
  -6  11   8       54.04       44.70     11.01 o 
  -5  11   8      197.78      238.56     13.67 o 
  -4  11   8     5161.75     5398.24     42.94 o 
  -3  11   8      772.98      806.50     47.75 o 
  -2  11   8     4896.21     5365.76    102.28 o 
  -1  11   8        1.72       -4.89     19.62 o 
   0  11   8     2838.93     2779.76     36.09 o 
   1  11   8      947.49      955.00     23.77 o 
   2  11   8       25.68       26.35     11.40 o 
   3  11   8       16.85       16.99     11.90 o 
   4  11   8        0.27       -4.18     21.17 o 
   5  11   8      396.25      362.87     20.27 o 
   6  11   8       89.67      107.01     17.29 o 
   7  11   8       91.67       99.41     18.57 o 
   8  11   8      118.40       77.46     18.71 o 
   9  11   8        5.69      -10.45     21.01 o 
  10  11   8        0.72        9.88     22.92 o 
  11  11   8       60.80       76.65     25.46 o 
 -15  12   8       29.38       43.95     26.04 o 
 -14  12   8        5.57       17.50     24.41 o 
 -13  12   8      931.80      966.93     51.89 o 
 -12  12   8      215.77      241.45     24.27 o 
 -11  12   8      465.92      406.27     27.19 o 
 -10  12   8      131.68      124.41     22.48 o 
  -9  12   8       32.74       33.78     14.71 o 
  -8  12   8       88.59      115.96     14.66 o 
  -7  12   8      645.51      593.03     19.10 o 
  -6  12   8     2358.66     2370.04     27.80 o 
  -5  12   8      498.89      490.76     18.97 o 
  -4  12   8     1542.35     1544.28     30.88 o 
  -3  12   8      624.80      615.91     33.84 o 
  -2  12   8      518.26      562.39     53.67 o 
  -1  12   8      115.11      162.01     19.26 o 
   0  12   8     1301.47     1308.40     24.57 o 
   1  12   8      171.64      170.90     12.89 o 
   2  12   8      249.80      227.07     14.24 o 
   3  12   8       22.32       28.67     13.68 o 
   4  12   8       55.50       88.31     15.65 o 
   5  12   8        2.58       -0.14     14.70 o 
   6  12   8       78.87       56.56     16.83 o 
   7  12   8      107.07       97.42     18.65 o 
   8  12   8       60.33       48.78     18.62 o 
   9  12   8       32.83       14.86     19.82 o 
  10  12   8       93.00       85.16     24.12 o 
  11  12   8        1.20       22.66     25.72 o 
 -15  13   8      344.02      328.95     35.58 o 
 -14  13   8       83.07       40.66     26.33 o 
 -13  13   8       51.74       33.81     25.83 o 
 -12  13   8        1.42       10.92     23.78 o 
 -11  13   8        2.57      -11.73     22.06 o 
 -10  13   8      222.94      206.96     23.52 o 
  -9  13   8      665.86      662.12     24.94 o 
  -8  13   8       58.21       44.56     12.99 o 
  -7  13   8      233.16      258.25     15.25 o 
  -6  13   8       10.29        3.18     12.16 o 
  -5  13   8      160.01      168.11     13.64 o 
  -4  13   8      133.24      142.44     15.47 o 
  -3  13   8      265.00      284.70     14.08 o 
  -2  13   8       18.02       79.28     21.15 o 
  -1  13   8      692.83      688.05     15.92 o 
   0  13   8      133.05      139.72     12.37 o 
   1  13   8       38.84       48.18     11.80 o 
   2  13   8       31.31       19.27     11.70 o 
   3  13   8        0.90      -12.43     15.40 o 
   4  13   8      175.14      171.54     21.48 o 
   5  13   8        1.42       15.14     14.68 o 
   6  13   8       74.75       60.11     16.77 o 
   7  13   8      161.78      150.55     19.82 o 
   8  13   8        0.20       16.33     18.64 o 
   9  13   8       25.72       26.97     20.46 o 
  10  13   8        0.42      -17.68     25.56 o 
  11  13   8       56.78       63.28     31.63 o 
 -15  14   8        4.71       -9.73     33.01 o 
 -14  14   8      269.15      292.16     32.96 o 
 -13  14   8      149.31      119.57     28.86 o 
 -12  14   8      489.97      474.81     34.94 o 
 -11  14   8        2.19       11.93     22.44 o 
 -10  14   8      367.57      346.23     29.68 o 
  -9  14   8       43.92       11.19     21.78 o 
  -8  14   8      323.89      339.19     20.09 o 
  -7  14   8      347.58      350.17     19.65 o 
  -6  14   8       58.77       36.28     12.79 o 
  -5  14   8       26.56       37.31     12.26 o 
  -4  14   8      895.91      958.74     21.61 o 
  -3  14   8       80.32      108.84     11.41 o 
  -2  14   8      184.98      232.83     24.50 o 
  -1  14   8      489.55      475.79     14.50 o 
   0  14   8       26.50       33.50     11.14 o 
   1  14   8     3178.97     2979.10     34.30 o 
   2  14   8        2.12       -5.09     13.82 o 
   3  14   8       70.43       70.03     15.11 o 
   4  14   8     1292.65     1246.65     30.39 o 
   5  14   8       68.66       53.97     15.82 o 
   6  14   8      157.67      135.69     18.28 o 
   7  14   8      589.69      590.60     26.62 o 
   8  14   8      150.29      133.25     20.74 o 
   9  14   8        0.29       -4.22     22.92 o 
  10  14   8       79.06      118.61     29.10 o 
  11  14   8        2.19       11.66     31.02 o 
 -15  15   8        1.25       27.07     27.24 o 
 -14  15   8      511.83      557.20     44.84 o 
 -13  15   8       99.75      133.46     29.23 o 
 -12  15   8       26.89       50.43     25.18 o 
 -11  15   8      182.03      177.25     26.20 o 
 -10  15   8      521.51      589.11     36.34 o 
  -9  15   8       68.09       74.48     23.30 o 
  -8  15   8       21.01        5.17     15.33 o 
  -7  15   8       27.63       51.51     27.86 o 
  -6  15   8      181.05      147.45     17.38 o 
  -5  15   8     2855.94     2913.63     51.83 o 
  -4  15   8     1634.51     1715.52     25.45 o 
  -3  15   8        1.58       15.79     11.01 o 
  -2  15   8       53.89       36.06     10.45 o 
  -1  15   8      129.08      139.03     12.78 o 
   0  15   8       39.00       28.73     11.46 o 
   1  15   8       33.67       15.73     11.41 o 
   2  15   8      491.91      496.25     17.54 o 
   3  15   8        6.03       21.02     14.18 o 
   4  15   8      289.65      271.40     20.04 o 
   5  15   8     1596.81     1621.33     35.02 o 
   6  15   8       88.08       82.85     18.27 o 
   7  15   8     1017.53     1020.93     31.50 o 
   8  15   8       10.88       36.28     23.56 o 
   9  15   8        7.07       31.03     27.33 o 
  10  15   8       55.99       35.66     26.81 o 
  11  15   8       42.41       52.91     37.64 o 
 -14  16   8       26.12       -2.93     50.45 o 
 -13  16   8        5.83       37.46     26.81 o 
 -12  16   8      226.17      213.10     29.29 o 
 -11  16   8       52.04      102.53     25.01 o 
 -10  16   8       67.68       44.52     24.29 o 
  -9  16   8      147.13      180.03     32.61 o 
  -8  16   8     1123.76     1122.66     30.24 o 
  -7  16   8        0.05        0.67     15.57 o 
  -6  16   8      104.04      102.41     17.81 o 
  -5  16   8      380.29      402.97     20.62 o 
  -4  16   8     1481.70     1485.68     29.70 o 
  -3  16   8       69.12       69.53     13.09 o 
  -2  16   8        0.00       12.20     10.68 o 
  -1  16   8       28.03       20.03     11.49 o 
   0  16   8      217.30      228.38     14.47 o 
   1  16   8      878.35      842.82     20.74 o 
   2  16   8      246.18      254.69     20.29 o 
   3  16   8       31.05       -2.23     14.06 o 
   4  16   8      196.74      181.39     18.32 o 
   5  16   8      334.86      317.48     21.21 o 
   6  16   8      281.75      266.48     23.62 o 
   7  16   8      126.32      119.64     22.97 o 
   8  16   8       16.19       -1.65     21.90 o 
   9  16   8       24.53       26.37     24.86 o 
  10  16   8       28.50       22.39     27.31 o 
 -14  17   8       16.96      -14.08     30.12 o 
 -13  17   8       16.67       15.30     28.79 o 
 -12  17   8      154.41      172.34     29.15 o 
 -11  17   8       95.71       62.80     27.41 o 
 -10  17   8     1025.08     1087.32     44.13 o 
  -9  17   8      449.70      435.96     26.54 o 
  -8  17   8     1005.85     1001.83     29.67 o 
  -7  17   8     1402.28     1377.92     59.58 o 
  -6  17   8     2148.18     2110.86     36.65 o 
  -5  17   8      806.91      846.26     34.37 o 
  -4  17   8      403.89      388.56     18.24 o 
  -3  17   8       93.68       59.83     13.62 o 
  -2  17   8     1249.90     1256.55     24.84 o 
  -1  17   8       45.11       58.93     22.74 o 
   0  17   8       28.21       28.81     11.66 o 
   1  17   8      843.00      773.35     20.74 o 
   2  17   8     2148.39     2084.26     36.92 o 
   3  17   8      289.46      245.36     17.79 o 
   4  17   8       50.84       54.78     16.33 o 
   5  17   8      193.37      158.30     23.29 o 
   6  17   8      182.80      196.01     28.01 o 
   7  17   8       22.60       34.61     21.68 o 
   8  17   8       40.34       40.47     24.00 o 
   9  17   8        1.78      -15.20     24.65 o 
  10  17   8        4.04       33.65     27.16 o 
 -14  18   8        0.77       -7.66     30.19 o 
 -13  18   8       71.91      101.64     31.17 o 
 -12  18   8        2.86       19.36     25.41 o 
 -11  18   8        7.14       16.42     24.45 o 
 -10  18   8        2.57      -22.57     22.57 o 
  -9  18   8     1215.29     1224.39     37.37 o 
  -8  18   8       32.54       22.33     20.41 o 
  -7  18   8      616.95      715.70     64.32 o 
  -6  18   8      249.50      242.41     23.31 o 
  -5  18   8     8204.85     8165.97     75.39 o 
  -4  18   8      130.56      167.96     27.32 o 
  -3  18   8        1.70       -0.90     13.33 o 
  -2  18   8     1929.01     1970.31     33.49 o 
  -1  18   8      655.94      743.21     78.85 o 
   0  18   8     1301.28     1260.27     36.46 o 
   1  18   8      112.60      119.33     13.64 o 
   2  18   8      258.41      221.92     17.43 o 
   3  18   8      265.96      235.49     22.26 o 
   4  18   8     1428.35     1398.96     38.28 o 
   5  18   8      322.08      340.28     25.90 o 
   6  18   8      141.75      143.30     22.16 o 
   7  18   8      199.86      211.49     24.34 o 
   8  18   8        9.78        1.43     23.67 o 
   9  18   8      124.47      189.78     28.99 o 
  10  18   8        2.54        2.17     28.24 o 
 -13  19   8        6.02      -28.90     33.77 o 
 -12  19   8      145.52      135.03     29.13 o 
 -11  19   8      609.23      652.68     38.52 o 
 -10  19   8       64.43       71.67     25.27 o 
  -9  19   8       35.23       68.83     21.23 o 
  -8  19   8       58.21       55.44     20.82 o 
  -7  19   8     1259.23     1477.49    116.72 o 
  -6  19   8     2526.04     2574.57     55.98 o 
  -5  19   8      782.45      825.47     24.85 o 
  -4  19   8      929.12      932.89     32.94 o 
  -3  19   8     1837.14     1818.09     48.76 o 
  -2  19   8      955.54     1042.51     64.86 o 
  -1  19   8      211.26      266.25     21.90 o 
   0  19   8      133.79      144.46     20.74 o 
   1  19   8      233.74      192.45     21.41 o 
   2  19   8      123.58       95.07     36.42 o 
   3  19   8     1103.40     1089.50     33.65 o 
   4  19   8        0.87      -10.76     17.77 o 
   5  19   8      206.66      193.02     23.21 o 
   6  19   8      401.02      373.57     30.95 o 
   7  19   8      118.70       83.91     22.51 o 
   8  19   8       30.17        9.08     22.79 o 
   9  19   8      198.33      302.59     31.62 o 
 -13  20   8        1.33        6.59     33.28 o 
 -12  20   8       80.64      120.12     32.10 o 
 -11  20   8       21.46       21.59     25.78 o 
 -10  20   8      649.07      649.95     37.71 o 
  -9  20   8      161.20      132.92     22.73 o 
  -8  20   8      389.42      373.63     26.24 o 
  -7  20   8       12.21       20.31     25.35 o 
  -6  20   8      203.26      188.09     22.16 o 
  -5  20   8      195.71      214.50     17.92 o 
  -4  20   8      622.22      653.13     27.47 o 
  -3  20   8     4092.03     4194.48     57.18 o 
  -2  20   8      119.32      136.98     22.51 o 
  -1  20   8     3172.09     3157.07     75.80 o 
   0  20   8      651.94      610.48     27.40 o 
   1  20   8      332.26      279.61     41.86 o 
   2  20   8      957.08      942.62     43.43 o 
   3  20   8      234.15      247.41     27.18 o 
   4  20   8      226.13      211.41     22.21 o 
   5  20   8       53.85       23.84     19.88 o 
   6  20   8      259.95      268.22     26.59 o 
   7  20   8        5.13       -8.00     21.47 o 
   8  20   8        1.10       12.49     24.07 o 
   9  20   8        0.17       13.35     26.53 o 
 -13  21   8       44.54       55.25     30.98 o 
 -12  21   8      292.23      357.18     35.52 o 
 -11  21   8       46.69       46.66     29.82 o 
 -10  21   8        7.85       34.26     24.57 o 
  -9  21   8      279.52      250.83     25.95 o 
  -8  21   8      671.48      668.43     31.66 o 
  -7  21   8      604.30      646.38     30.24 o 
  -6  21   8      143.76      107.72     18.79 o 
  -5  21   8     2072.25     2099.62     35.91 o 
  -4  21   8        0.07       13.45     15.41 o 
  -3  21   8      227.93      232.10     20.82 o 
  -2  21   8      256.51      275.60     25.28 o 
  -1  21   8     2653.56     2539.31     48.76 o 
   0  21   8      209.82      217.99     22.56 o 
   1  21   8        2.01       26.39     24.15 o 
   2  21   8      453.91      421.75     32.59 o 
   3  21   8      464.17      431.64     32.41 o 
   4  21   8      373.15      367.60     31.73 o 
   5  21   8       29.99        9.32     24.59 o 
   6  21   8        1.53        8.60     20.54 o 
   7  21   8       10.58       17.20     23.60 o 
   8  21   8       14.21       20.78     24.15 o 
   9  21   8       20.98       16.82     26.88 o 
 -12  22   8       20.99       23.68     30.11 o 
 -11  22   8       21.50       27.39     27.43 o 
 -10  22   8       34.27       46.63     26.09 o 
  -9  22   8      166.78      101.55     23.16 o 
  -8  22   8      397.71      398.39     27.48 o 
  -7  22   8        3.25       29.36     20.50 o 
  -6  22   8        6.73       12.71     18.21 o 
  -5  22   8      139.28      134.74     24.18 o 
  -4  22   8     2404.66     2376.00     59.63 o 
  -3  22   8      536.94      557.72     29.00 o 
  -2  22   8       24.17       25.62     19.77 o 
  -1  22   8       14.22      -16.12     18.51 o 
   0  22   8        0.24        3.46     18.87 o 
   1  22   8       78.72       50.45     25.04 o 
   2  22   8     2092.93     1955.21    112.85 o 
   3  22   8       48.39       49.55     23.81 o 
   4  22   8        7.26       15.82     23.03 o 
   5  22   8       50.22       43.02     25.18 o 
   6  22   8        1.55       10.59     25.64 o 
   7  22   8       50.62       71.83     29.91 o 
   8  22   8       12.95       -4.02     31.52 o 
 -12  23   8       60.26       74.60     31.92 o 
 -11  23   8      279.34      302.04     35.78 o 
 -10  23   8       85.98      118.91     28.33 o 
  -9  23   8       68.44       82.74     23.14 o 
  -8  23   8        1.19        3.91     23.88 o 
  -7  23   8      280.73      290.02     25.95 o 
  -6  23   8     1220.39     1231.84     39.24 o 
  -5  23   8      367.23      391.92     24.40 o 
  -4  23   8        6.15       20.01     18.80 o 
  -3  23   8        7.70       15.84     20.50 o 
  -2  23   8       86.44       90.24     21.31 o 
  -1  23   8      136.23      150.13     24.03 o 
   0  23   8       19.11        2.37     19.40 o 
   1  23   8      596.86      674.93     37.12 o 
   2  23   8      378.86      383.82     31.79 o 
   3  23   8       16.48       -7.70     23.47 o 
   4  23   8       22.08        7.79     23.07 o 
   5  23   8       36.85       54.02     35.19 o 
   6  23   8       12.43        4.26     25.97 o 
   7  23   8        0.63        2.18     28.21 o 
   8  23   8       34.96       76.72     34.76 o 
 -12  24   8        9.43       28.29     29.93 o 
 -11  24   8      106.85       68.31     37.09 o 
 -10  24   8      126.88      131.03     35.61 o 
  -9  24   8      645.76      751.94     54.47 o 
  -8  24   8      553.82      621.72     38.59 o 
  -7  24   8       86.30      103.88     22.73 o 
  -6  24   8        1.61      -12.92     20.11 o 
  -5  24   8      231.05      257.65     21.58 o 
  -4  24   8      312.47      335.20     23.80 o 
  -3  24   8       81.27       75.13     21.96 o 
  -2  24   8      936.33      933.61     35.54 o 
  -1  24   8      861.07      918.65     34.71 o 
   0  24   8      131.71      143.59     26.17 o 
   1  24   8      227.98      219.54     31.94 o 
   2  24   8        9.97        1.95     23.51 o 
   3  24   8      315.11      248.06     29.75 o 
   4  24   8        1.54      -13.90     24.35 o 
   5  24   8       65.78       56.22     26.29 o 
   6  24   8       82.88      119.72     29.12 o 
   7  24   8       14.63       33.79     37.99 o 
   8  24   8        0.15       -0.37     38.93 o 
 -11  25   8        0.52       -5.76     33.33 o 
 -10  25   8       16.75       27.28     35.38 o 
  -9  25   8      463.62      490.74     32.14 o 
  -8  25   8      351.15      394.76     30.26 o 
  -7  25   8      418.34      478.43     31.06 o 
  -6  25   8      116.39       97.82     23.06 o 
  -5  25   8       34.25       30.81     18.99 o 
  -4  25   8       47.00       67.17     29.63 o 
  -3  25   8      194.75      185.25     25.39 o 
  -2  25   8      140.90      146.22     23.46 o 
  -1  25   8      166.93      172.50     23.62 o 
   0  25   8       28.13       31.06     23.85 o 
   1  25   8      163.71      148.83     27.25 o 
   2  25   8        1.18       29.79     25.24 o 
   3  25   8       22.62       -4.99     25.48 o 
   4  25   8      177.48      159.40     29.45 o 
   5  25   8       55.22       44.15     26.47 o 
   6  25   8        8.22       17.09     43.94 o 
   7  25   8       30.68       50.86     31.45 o 
 -11  26   8       29.53       15.96     37.91 o 
 -10  26   8       87.75      104.93     32.75 o 
  -9  26   8        1.95       -5.35     25.15 o 
  -8  26   8      132.67      138.12     35.27 o 
  -7  26   8      353.99      381.58     29.17 o 
  -6  26   8       18.33       -2.98     21.16 o 
  -5  26   8        3.34      -13.93     19.68 o 
  -4  26   8       89.42       47.82     21.83 o 
  -3  26   8      422.40      419.94     29.80 o 
  -2  26   8      343.92      307.31     27.41 o 
  -1  26   8       37.25       36.20     21.78 o 
   0  26   8       11.95       20.76     24.36 o 
   1  26   8       59.18       77.08     26.78 o 
   2  26   8       55.81       60.20     26.13 o 
   3  26   8       91.67       83.98     35.33 o 
   4  26   8       21.67      -19.23     25.54 o 
   5  26   8       37.36       42.43     26.51 o 
   6  26   8       47.73       69.01     30.13 o 
   7  26   8        0.77      -12.19     54.49 o 
 -10  27   8        5.53       10.98     30.68 o 
  -9  27   8      288.48      294.86     31.32 o 
  -8  27   8        0.01       26.90     24.49 o 
  -7  27   8      217.39      221.48     28.25 o 
  -6  27   8      107.24      112.90     24.60 o 
  -5  27   8      135.40      140.81     23.76 o 
  -4  27   8        4.25       -1.98     21.35 o 
  -3  27   8      321.18      389.48     48.02 o 
  -2  27   8       88.33      108.22     23.94 o 
  -1  27   8        4.88       20.62     25.41 o 
   0  27   8      419.83      431.31     34.86 o 
   1  27   8       10.18       33.44     25.79 o 
   2  27   8       13.84        7.52     25.97 o 
   3  27   8       22.18       26.20     26.32 o 
   4  27   8       94.48       78.36     27.84 o 
   5  27   8       71.42       78.83     29.57 o 
   6  27   8      119.12       90.08     31.38 o 
  -9  28   8      265.92      250.41     31.70 o 
  -8  28   8       24.63       32.25     25.46 o 
  -7  28   8        3.41       27.72     22.81 o 
  -6  28   8       11.53       23.60     24.35 o 
  -5  28   8      231.41      285.37     26.97 o 
  -4  28   8        2.41       35.76     22.43 o 
  -3  28   8       19.69        6.92     23.67 o 
  -2  28   8       43.63       89.73     25.33 o 
  -1  28   8        8.56        9.31     26.57 o 
   0  28   8      107.00      106.95     28.66 o 
   1  28   8        8.26        6.12     25.22 o 
   2  28   8      656.26      626.14     60.61 o 
   3  28   8        0.46       14.09     26.11 o 
   4  28   8        0.34       -1.13     27.95 o 
   5  28   8      131.61      159.48     32.21 o 
  -8  29   8      179.38      179.11     29.94 o 
  -7  29   8       11.00        1.75     24.60 o 
  -6  29   8      132.15      108.57     29.60 o 
  -5  29   8       85.31      105.77     28.00 o 
  -4  29   8      309.30      379.97     27.57 o 
  -3  29   8      308.14      341.38     30.62 o 
  -2  29   8       78.89      113.24     26.41 o 
  -1  29   8        1.80      -24.72     27.19 o 
   0  29   8        2.09       55.01     32.38 o 
   1  29   8       65.99       44.31     28.79 o 
   2  29   8       60.92       35.44     31.58 o 
   3  29   8       96.31       87.56     31.39 o 
   4  29   8       90.30       82.44     31.00 o 
  -8  30   8        9.56       12.53     26.38 o 
  -7  30   8       38.60       89.84     31.07 o 
  -6  30   8       95.46      124.55     30.41 o 
  -5  30   8       11.64       36.96     30.00 o 
  -4  30   8      103.43      146.91     24.95 o 
  -3  30   8      228.05      266.01     29.64 o 
  -2  30   8      194.33      266.18     35.13 o 
  -1  30   8       50.41       70.81     29.84 o 
   0  30   8        1.81        0.77     28.11 o 
   1  30   8       88.39       66.26     30.39 o 
   2  30   8      150.97      138.94     32.09 o 
   3  30   8       89.47      123.02     32.27 o 
   4  30   8       57.44       90.09     43.46 o 
  -7  31   8        0.00       30.39     47.16 o 
  -6  31   8      156.23      150.96     32.44 o 
  -5  31   8       19.42       29.94     28.35 o 
  -4  31   8       79.31       36.87     25.81 o 
  -3  31   8      171.97      215.91     30.02 o 
  -2  31   8        9.52       20.29     32.05 o 
  -1  31   8      219.89      213.86     34.94 o 
   0  31   8      191.74      198.60     34.39 o 
   1  31   8        0.84        6.06     29.22 o 
   2  31   8      301.61      317.63     36.66 o 
   3  31   8       12.74       54.74     53.74 o 
  -5  32   8       10.66       34.55     30.66 o 
  -4  32   8       39.16       38.86     26.87 o 
  -3  32   8        0.91      -13.50     26.36 o 
  -2  32   8       20.10       -3.84     31.88 o 
  -1  32   8       13.99       27.51     31.40 o 
   0  32   8       27.51      -22.19     33.20 o 
   1  32   8       26.67       22.57     31.04 o 
  -2  33   8        2.11      -11.45     55.24 o 
 -16   1   9        0.05       18.38     29.55 o 
 -15   1   9      422.70      467.18     36.72 o 
 -14   1   9       27.03       45.23     21.35 o 
 -13   1   9        1.61      -16.66     17.52 o 
 -12   1   9       33.09       38.76     16.29 o 
 -11   1   9      493.48      507.15     21.90 o 
 -10   1   9        7.16        9.93     13.48 o 
  -9   1   9       21.43       29.06     13.28 o 
  -8   1   9      868.27      870.63     22.19 o 
  -7   1   9     2188.45     2368.84     31.39 o 
  -6   1   9        6.70        3.22     10.91 o 
  -5   1   9      766.90      734.96     13.70 o 
  -4   1   9     3288.44     3370.40     26.02 o 
  -3   1   9    15530.71    16007.85    106.26 o 
  -2   1   9    17166.12    19251.39    685.32 o 
  -1   1   9    42748.07    46756.73    618.64 o 
   0   1   9     2454.19     3509.97    100.52 o 
   1   1   9      247.72      350.38     20.84 o 
   2   1   9      355.19      404.14     12.38 o 
   3   1   9        0.03      -11.27     11.27 o 
   4   1   9        3.92      -13.08     13.08 o 
   5   1   9       10.38       -1.27     16.27 o 
   6   1   9      346.43      349.43     24.57 o 
   7   1   9      724.09      789.52     35.27 o 
   8   1   9       80.09       84.90     21.50 o 
   9   1   9      488.18      485.02     29.53 o 
  10   1   9        0.66       18.24     21.56 o 
  11   1   9       12.41       17.44     23.37 o 
  12   1   9       17.06       15.14     25.29 o 
 -16   2   9       33.47       36.47     26.20 o 
 -15   2   9       41.52       70.43     26.84 o 
 -14   2   9        7.57       21.01     24.23 o 
 -13   2   9      382.28      407.44     25.46 o 
 -12   2   9      668.65      665.49     34.65 o 
 -11   2   9       86.28       97.75     16.42 o 
 -10   2   9       42.77       54.39     13.54 o 
  -9   2   9      133.08      127.50     14.44 o 
  -8   2   9       18.43       47.12     14.08 o 
  -7   2   9      459.97      413.06     18.10 o 
  -6   2   9       17.02       16.39     11.42 o 
  -5   2   9      550.67      608.23     17.62 o 
  -4   2   9     5863.88     5939.45     58.91 o 
  -3   2   9     5060.09     5499.71    143.69 o 
  -2   2   9    25132.21    25906.96    371.69 o 
  -1   2   9      364.96      501.77     37.10 o 
   0   2   9      573.02      648.88     19.84 o 
   1   2   9       28.61       41.90     11.87 o 
   2   2   9      344.27      379.31     14.84 o 
   3   2   9      306.50      277.10     15.76 o 
   4   2   9       33.70        1.31     11.37 o 
   5   2   9       49.41       54.27     14.17 o 
   6   2   9      306.52      310.31     23.74 o 
   7   2   9      269.63      274.14     24.89 o 
   8   2   9       61.80       44.16     20.58 o 
   9   2   9       51.45       74.27     22.27 o 
  10   2   9        0.21       19.47     22.02 o 
  11   2   9        7.91        3.81     23.31 o 
  12   2   9        2.79       34.96     30.35 o 
 -16   3   9       14.41       -0.42     26.16 o 
 -15   3   9       15.94       35.74     26.62 o 
 -14   3   9      275.06      243.81     28.76 o 
 -13   3   9        0.62       -7.08     19.78 o 
 -12   3   9        9.50      -16.02     16.02 o 
 -11   3   9       65.75       60.53     16.08 o 
 -10   3   9      411.64      396.99     18.64 o 
  -9   3   9        0.29       14.34     12.63 o 
  -8   3   9        3.35        5.81     12.45 o 
  -7   3   9       81.49       82.81     12.53 o 
  -6   3   9       20.78       -1.83      9.42 o 
  -5   3   9      125.54      183.47     18.64 o 
  -4   3   9       83.17       39.80     11.30 o 
  -3   3   9       26.42       28.94     19.74 o 
  -2   3   9     4486.16     4550.68     57.95 o 
  -1   3   9       16.22        5.05     18.46 o 
   0   3   9      408.62      383.48     14.65 o 
   1   3   9        0.03       10.12      9.83 o 
   2   3   9      531.67      576.27     24.73 o 
   3   3   9     1489.54     1477.02     24.65 o 
   4   3   9        3.59       -6.49     11.78 o 
   5   3   9      347.97      363.31     19.95 o 
   6   3   9       67.71       71.14     18.74 o 
   7   3   9       99.12       60.54     21.15 o 
   8   3   9       36.96       50.07     20.83 o 
   9   3   9        5.05       -0.32     20.40 o 
  10   3   9       88.03      124.76     23.72 o 
  11   3   9       25.38       32.37     24.43 o 
 -16   4   9        5.36       -8.40     26.04 o 
 -15   4   9        9.53       18.10     26.25 o 
 -14   4   9      134.61      108.84     24.06 o 
 -13   4   9       64.86       50.49     21.06 o 
 -12   4   9      312.08      293.17     22.22 o 
 -11   4   9       74.13       96.92     16.33 o 
 -10   4   9       23.36       30.65     13.74 o 
  -9   4   9        0.95        8.92     12.65 o 
  -8   4   9       18.64       15.88     12.24 o 
  -7   4   9      669.96      714.69     20.72 o 
  -6   4   9        1.32        6.01     10.10 o 
  -5   4   9     1371.84     1501.18     21.02 o 
  -4   4   9      481.18      432.41     22.65 o 
  -3   4   9      631.57      642.22     20.47 o 
  -2   4   9      779.74      854.17     35.89 o 
  -1   4   9      159.30      149.87     16.53 o 
   0   4   9        3.26       20.07     10.68 o 
   1   4   9      436.85      427.26     15.28 o 
   2   4   9     1645.42     1742.94     25.83 o 
   3   4   9       27.43       42.02     12.04 o 
   4   4   9      100.19       63.64     12.21 o 
   5   4   9      170.42      157.96     19.50 o 
   6   4   9       25.60       14.74     17.54 o 
   7   4   9      358.55      378.47     25.65 o 
   8   4   9       34.60       32.48     20.53 o 
   9   4   9       14.71       48.91     21.61 o 
  10   4   9      147.53      155.92     24.64 o 
  11   4   9       24.55       41.53     24.42 o 
 -16   5   9       56.18      103.73     27.55 o 
 -15   5   9       76.90       53.56     27.20 o 
 -14   5   9       16.25        1.50     20.33 o 
 -13   5   9        0.49      -18.45     18.45 o 
 -12   5   9       32.97       39.13     20.11 o 
 -11   5   9       80.33       81.27     17.73 o 
 -10   5   9      241.88      242.59     30.55 o 
  -9   5   9       16.33       19.57     13.20 o 
  -8   5   9     2084.28     2115.87     38.65 o 
  -7   5   9      661.70      657.07     19.59 o 
  -6   5   9     3112.38     3094.50     42.40 o 
  -5   5   9     1867.23     1827.16     21.00 o 
  -4   5   9        9.65       20.88     10.52 o 
  -3   5   9      298.43      318.29     12.91 o 
  -2   5   9        0.84        8.32     15.62 o 
  -1   5   9     2394.72     2302.97     32.03 o 
   0   5   9        4.75       -3.45     11.06 o 
   1   5   9        0.07        8.15     10.85 o 
   2   5   9       16.18       35.93     12.48 o 
   3   5   9     2638.94     2644.14     32.15 o 
   4   5   9      252.84      246.76     16.11 o 
   5   5   9      485.52      466.05     21.04 o 
   6   5   9       80.30       97.17     17.80 o 
   7   5   9       42.15       56.65     20.94 o 
   8   5   9       21.03        7.19     19.18 o 
   9   5   9        0.73        2.29     21.49 o 
  10   5   9        8.15       19.37     22.90 o 
  11   5   9       52.74       23.60     25.51 o 
 -16   6   9       13.78       18.61     25.46 o 
 -15   6   9       34.50       27.53     41.97 o 
 -14   6   9      170.75      141.58     23.61 o 
 -13   6   9        9.03        3.68     19.97 o 
 -12   6   9       45.75       35.96     19.70 o 
 -11   6   9      107.06      114.11     18.39 o 
 -10   6   9       42.73       58.49     15.57 o 
  -9   6   9       20.47       15.61     14.66 o 
  -8   6   9      143.61      148.63     16.24 o 
  -7   6   9     2537.85     2629.58     42.68 o 
  -6   6   9      647.53      593.43     18.75 o 
  -5   6   9       82.08       97.95      9.97 o 
  -4   6   9      497.24      481.94     16.70 o 
  -3   6   9      415.38      426.09     35.61 o 
  -2   6   9      113.87      122.14     12.55 o 
  -1   6   9      549.11      569.90     16.05 o 
   0   6   9      295.06      314.64     16.25 o 
   1   6   9      617.62      552.99     16.56 o 
   2   6   9       29.76       29.12     11.50 o 
   3   6   9       63.14       72.50     12.80 o 
   4   6   9     1043.54     1017.43     22.44 o 
   5   6   9       32.29       20.62     15.68 o 
   6   6   9      182.36      212.46     18.28 o 
   7   6   9      110.80       99.40     20.85 o 
   8   6   9      119.27      129.60     22.28 o 
   9   6   9      150.74      128.57     24.16 o 
  10   6   9      252.21      287.58     32.00 o 
  11   6   9       46.00       67.09     26.89 o 
 -16   7   9        1.20      -25.20     25.20 o 
 -15   7   9       33.35       58.76     31.97 o 
 -14   7   9      200.34      175.49     24.64 o 
 -13   7   9       43.27       26.53     20.45 o 
 -12   7   9        2.13      -13.90     18.98 o 
 -11   7   9       86.05      139.48     26.36 o 
 -10   7   9      216.20      219.73     18.61 o 
  -9   7   9      837.56      831.99     29.24 o 
  -8   7   9      104.69      109.06     15.66 o 
  -7   7   9        2.08       14.00     13.32 o 
  -6   7   9     1137.31     1141.89     22.40 o 
  -5   7   9     3084.84     3280.54     42.69 o 
  -4   7   9      129.92      131.99     11.58 o 
  -3   7   9      388.02      362.85     15.99 o 
  -2   7   9     1117.03     1186.98     24.00 o 
  -1   7   9       56.35       62.70     21.26 o 
   0   7   9       10.67       14.96     10.60 o 
   1   7   9       78.53       70.18     11.91 o 
   2   7   9     1855.65     1865.36     27.07 o 
   3   7   9      604.19      599.04     18.37 o 
   4   7   9      137.37      125.33     16.91 o 
   5   7   9      249.66      245.55     18.62 o 
   6   7   9        0.00      -15.99     15.99 o 
   7   7   9        4.18        8.46     17.19 o 
   8   7   9        0.97       15.22     19.95 o 
   9   7   9        7.67        3.35     21.39 o 
  10   7   9        3.67       -9.49     23.53 o 
  11   7   9      155.19      233.33     28.90 o 
 -16   8   9        7.84       43.90     27.18 o 
 -15   8   9       73.35       58.79     26.16 o 
 -14   8   9      225.38      206.44     25.31 o 
 -13   8   9      155.90      155.53     23.07 o 
 -12   8   9     1042.74     1061.56     36.98 o 
 -11   8   9       23.51       22.61     17.72 o 
 -10   8   9      246.68      231.11     19.28 o 
  -9   8   9      374.34      357.40     19.44 o 
  -8   8   9        1.27       -1.04     14.19 o 
  -7   8   9     1070.72     1065.99     25.81 o 
  -6   8   9      707.40      735.06     19.55 o 
  -5   8   9      274.14      257.98     12.56 o 
  -4   8   9      201.42      147.04     12.02 o 
  -3   8   9      367.59      388.95     17.65 o 
  -2   8   9      313.98      370.23     19.62 o 
  -1   8   9      185.72      235.02     13.13 o 
   0   8   9      449.71      460.35     15.82 o 
   1   8   9       22.18       26.20     11.01 o 
   2   8   9       78.14      115.40     12.79 o 
   3   8   9        6.20        1.45     12.03 o 
   4   8   9       32.11       27.98     17.02 o 
   5   8   9       74.06       82.07     16.14 o 
   6   8   9        0.35       -4.60     16.09 o 
   7   8   9      762.34      785.64     30.52 o 
   8   8   9       65.92       90.75     23.03 o 
   9   8   9       33.10       27.83     21.76 o 
  10   8   9       37.91       14.24     22.71 o 
  11   8   9        7.43       34.55     25.34 o 
 -16   9   9       18.03       79.87     54.99 o 
 -15   9   9       70.28       47.77     23.70 o 
 -14   9   9        3.55       -7.64     22.52 o 
 -13   9   9        0.00      -20.97     22.32 o 
 -12   9   9      117.10      101.13     21.83 o 
 -11   9   9      330.23      390.46     33.90 o 
 -10   9   9      345.80      389.97     20.91 o 
  -9   9   9        8.83       20.40     15.07 o 
  -8   9   9       60.91       25.18     14.80 o 
  -7   9   9       73.45       55.00     12.72 o 
  -6   9   9      249.94      265.58     14.94 o 
  -5   9   9      250.72      254.80     12.83 o 
  -4   9   9      368.55      417.65     15.20 o 
  -3   9   9       13.53       28.30     11.27 o 
  -2   9   9       28.90       28.49     10.45 o 
  -1   9   9      583.07      600.62     16.97 o 
   0   9   9        2.22        9.91     10.90 o 
   1   9   9      637.79      697.52     18.55 o 
   2   9   9        1.02       24.54     11.56 o 
   3   9   9      337.85      343.36     15.77 o 
   4   9   9      501.75      495.75     26.01 o 
   5   9   9        9.27       14.73     15.17 o 
   6   9   9       47.53       24.63     16.65 o 
   7   9   9       34.76       60.26     18.63 o 
   8   9   9      105.02       91.65     22.21 o 
   9   9   9       15.64       -9.49     21.32 o 
  10   9   9       32.23       36.49     23.54 o 
  11   9   9       16.90       20.16     25.85 o 
 -15  10   9       16.83       20.56     25.33 o 
 -14  10   9       19.85       23.82     23.32 o 
 -13  10   9       53.46       54.94     21.34 o 
 -12  10   9        3.30       17.44     19.88 o 
 -11  10   9      396.41      435.34     26.81 o 
 -10  10   9      565.30      584.57     24.47 o 
  -9  10   9      185.85      177.39     20.53 o 
  -8  10   9      332.78      349.39     19.64 o 
  -7  10   9       32.49       38.59     12.96 o 
  -6  10   9      362.78      360.39     16.08 o 
  -5  10   9      139.27      133.74     11.53 o 
  -4  10   9      270.58      230.54     13.44 o 
  -3  10   9      293.53      277.01     14.08 o 
  -2  10   9      879.21      921.06     22.99 o 
  -1  10   9      730.53      773.27     19.14 o 
   0  10   9      188.30      198.10     13.06 o 
   1  10   9      355.34      344.15     15.25 o 
   2  10   9      100.37       96.77     12.65 o 
   3  10   9      485.50      561.73     30.85 o 
   4  10   9        0.13       13.24     14.55 o 
   5  10   9        1.13       -1.13     19.92 o 
   6  10   9        8.39      -10.63     16.07 o 
   7  10   9       30.33       43.51     17.79 o 
   8  10   9        6.68       -2.08     19.14 o 
   9  10   9        0.00      -21.12     21.12 o 
  10  10   9       65.76       78.38     24.97 o 
  11  10   9        7.70        5.32     26.11 o 
 -15  11   9      129.83      208.11     31.72 o 
 -14  11   9       86.03      122.45     28.09 o 
 -13  11   9        2.73       18.64     20.95 o 
 -12  11   9        1.45       30.20     20.35 o 
 -11  11   9      263.56      237.45     25.42 o 
 -10  11   9      383.37      362.21     19.83 o 
  -9  11   9       80.48       76.87     15.81 o 
  -8  11   9     1497.65     1547.69     31.82 o 
  -7  11   9        5.23        9.39     12.35 o 
  -6  11   9      231.51      212.53     14.94 o 
  -5  11   9       70.47       72.15     11.99 o 
  -4  11   9      389.61      336.67     14.99 o 
  -3  11   9      544.15      528.29     16.93 o 
  -2  11   9      494.27      524.43     27.07 o 
  -1  11   9      981.78      980.46     20.90 o 
   0  11   9      186.56      171.20     13.28 o 
   1  11   9      459.26      444.62     25.50 o 
   2  11   9       92.84       92.19     12.92 o 
   3  11   9     1093.89     1178.36     28.20 o 
   4  11   9      111.65      312.54     88.63 o 
   5  11   9       49.28       54.29     15.41 o 
   6  11   9       19.15        6.20     15.92 o 
   7  11   9        0.99       -1.67     16.85 o 
   8  11   9        9.52       25.52     18.71 o 
   9  11   9       16.45       17.86     21.79 o 
  10  11   9        0.12       -0.28     23.58 o 
  11  11   9        7.36       -0.79     25.09 o 
 -15  12   9       17.37       -3.40     27.35 o 
 -14  12   9      347.74      338.14     33.96 o 
 -13  12   9        1.85        8.66     28.08 o 
 -12  12   9        0.33       -8.32     23.84 o 
 -11  12   9      606.37      641.11     42.30 o 
 -10  12   9       19.04       13.32     19.13 o 
  -9  12   9      395.41      425.39     31.89 o 
  -8  12   9      185.98      185.65     15.97 o 
  -7  12   9      132.17      144.74     16.01 o 
  -6  12   9     1389.75     1466.39     27.10 o 
  -5  12   9        1.66      -11.19     11.19 o 
  -4  12   9       77.25      105.68     12.54 o 
  -3  12   9      615.16      568.99     17.82 o 
  -2  12   9      616.04      708.30     30.92 o 
  -1  12   9      540.69      558.66     17.66 o 
   0  12   9      582.47      546.30     17.51 o 
   1  12   9     1611.53     1557.13     26.05 o 
   2  12   9      642.85      604.21     18.80 o 
   3  12   9       93.63       83.97     15.09 o 
   4  12   9      157.34      176.28     18.45 o 
   5  12   9      437.04      455.70     21.83 o 
   6  12   9        7.02       34.29     16.80 o 
   7  12   9       29.04       18.64     17.81 o 
   8  12   9       21.35       -1.02     18.71 o 
   9  12   9       67.11       78.97     23.20 o 
  10  12   9       71.96       84.77     24.68 o 
  11  12   9       33.46       -4.32     32.09 o 
 -15  13   9       39.35       17.50     28.70 o 
 -14  13   9      111.52       95.69     28.88 o 
 -13  13   9        2.29       31.71     27.29 o 
 -12  13   9       62.06       19.04     24.96 o 
 -11  13   9      432.47      362.65     30.53 o 
 -10  13   9      243.69      200.18     22.45 o 
  -9  13   9     1887.54     1909.37     48.09 o 
  -8  13   9       15.37        3.56     13.34 o 
  -7  13   9      111.18      108.03     14.47 o 
  -6  13   9       45.62       37.85     12.70 o 
  -5  13   9       18.99       -2.49     11.55 o 
  -4  13   9        6.59       10.57     11.70 o 
  -3  13   9      554.33      568.60     17.72 o 
  -2  13   9     1069.14     1140.48     32.53 o 
  -1  13   9     1111.26     1025.38     21.92 o 
   0  13   9      103.13       95.65     12.38 o 
   1  13   9       65.34       60.80     12.34 o 
   2  13   9      287.69      262.83     15.35 o 
   3  13   9      282.18      259.46     18.56 o 
   4  13   9       20.84       75.88     30.85 o 
   5  13   9      296.54      276.61     19.82 o 
   6  13   9       15.24        2.47     16.14 o 
   7  13   9      516.13      500.24     25.09 o 
   8  13   9        0.11        8.48     19.02 o 
   9  13   9      171.02      148.58     25.44 o 
  10  13   9        0.04       17.45     29.83 o 
 -15  14   9       97.77      129.49     30.48 o 
 -14  14   9       56.79       80.22     28.67 o 
 -13  14   9        0.81      -10.59     25.26 o 
 -12  14   9        1.48       90.76     37.23 o 
 -11  14   9        5.16       -5.24     23.16 o 
 -10  14   9     1020.84     1004.41     42.15 o 
  -9  14   9      521.79      537.57     28.13 o 
  -8  14   9      507.70      536.62     22.96 o 
  -7  14   9      883.73      878.59     26.48 o 
  -6  14   9       71.02       63.62     15.17 o 
  -5  14   9       90.33       89.93     13.14 o 
  -4  14   9      369.38      357.45     16.01 o 
  -3  14   9       40.69       48.46     10.95 o 
  -2  14   9      276.60      262.10     14.75 o 
  -1  14   9      490.34      462.23     17.18 o 
   0  14   9      129.90      134.34     13.27 o 
   1  14   9       82.23       86.89     12.64 o 
   2  14   9       93.67       98.53     13.29 o 
   3  14   9      335.58      324.68     19.43 o 
   4  14   9       11.78       23.04     15.75 o 
   5  14   9       76.57       41.99     17.66 o 
   6  14   9      120.20      121.68     18.60 o 
   7  14   9      247.08      232.93     22.28 o 
   8  14   9       14.50       12.08     19.05 o 
   9  14   9       11.68       10.00     27.49 o 
  10  14   9        3.28      -30.30     30.30 o 
 -14  15   9       88.89       84.44     28.28 o 
 -13  15   9      118.91      116.98     33.85 o 
 -12  15   9      272.94      400.12     44.50 o 
 -11  15   9      199.72      227.05     30.06 o 
 -10  15   9      901.85      939.81     41.26 o 
  -9  15   9       38.29       23.41     19.89 o 
  -8  15   9     3673.29     3672.10     77.38 o 
  -7  15   9       47.79       41.44     16.58 o 
  -6  15   9      395.61      331.78     22.90 o 
  -5  15   9        9.30       11.62     14.49 o 
  -4  15   9        4.97       18.23     12.12 o 
  -3  15   9      136.68      153.21     12.49 o 
  -2  15   9      166.97      143.21     13.19 o 
  -1  15   9       35.83       32.65     11.63 o 
   0  15   9       12.08       23.18     11.84 o 
   1  15   9      150.06      141.28     14.53 o 
   2  15   9       21.40        8.29     13.57 o 
   3  15   9     1726.18     1703.59     34.63 o 
   4  15   9     1066.56     1070.39     29.23 o 
   5  15   9      796.10      785.09     27.90 o 
   6  15   9      131.35      103.85     18.57 o 
   7  15   9      156.94      150.79     20.13 o 
   8  15   9        5.87       -5.21     22.62 o 
   9  15   9       14.12       -6.88     24.69 o 
  10  15   9       11.17       13.19     31.15 o 
 -14  16   9      269.38      260.15     35.47 o 
 -13  16   9       16.22      -26.80     26.80 o 
 -12  16   9       32.52       53.36     25.43 o 
 -11  16   9      148.89      163.03     25.88 o 
 -10  16   9      230.02      240.05     28.83 o 
  -9  16   9      235.27      228.45     23.14 o 
  -8  16   9       58.39       60.35     17.23 o 
  -7  16   9      867.10      854.98     27.29 o 
  -6  16   9        0.11        5.99     18.18 o 
  -5  16   9       16.41       -9.19     14.21 o 
  -4  16   9      238.51      235.77     20.15 o 
  -3  16   9     1246.08     1266.77     28.21 o 
  -2  16   9      544.82      529.29     24.72 o 
  -1  16   9      222.64      222.39     14.50 o 
   0  16   9       58.13       75.65     12.77 o 
   1  16   9       32.80       37.06     11.77 o 
   2  16   9        4.79       -2.54     13.71 o 
   3  16   9        8.35        6.62     14.81 o 
   4  16   9      291.32      291.85     20.23 o 
   5  16   9      155.10      152.09     19.72 o 
   6  16   9       14.14      -16.64     18.71 o 
   7  16   9      216.14      208.85     24.44 o 
   8  16   9       39.41       23.91     27.37 o 
   9  16   9       19.93       36.91     25.25 o 
  10  16   9       17.82        3.73     32.20 o 
 -14  17   9        4.48       15.83     29.99 o 
 -13  17   9       23.92       51.27     26.97 o 
 -12  17   9      385.71      390.71     49.30 o 
 -11  17   9        0.80       14.01     28.07 o 
 -10  17   9      193.64      158.30     26.83 o 
  -9  17   9       11.54       13.50     23.08 o 
  -8  17   9     1129.08     1156.17     41.78 o 
  -7  17   9     1671.27     1797.33     55.60 o 
  -6  17   9     1834.31     1926.81     41.55 o 
  -5  17   9      102.57      122.99     17.66 o 
  -4  17   9      109.13      124.71     16.79 o 
  -3  17   9      325.45      288.99     18.52 o 
  -2  17   9      153.72      155.39     16.88 o 
  -1  17   9       68.60       73.51     12.86 o 
   0  17   9     1118.90     1156.09     31.32 o 
   1  17   9       23.31       42.29     12.89 o 
   2  17   9      125.58      137.80     15.80 o 
   3  17   9      485.59      516.33     21.97 o 
   4  17   9       94.22       95.25     17.19 o 
   5  17   9        0.12       -7.33     21.54 o 
   6  17   9        4.51       -7.03     21.45 o 
   7  17   9      226.05      211.12     25.28 o 
   8  17   9       46.56       40.41     23.42 o 
   9  17   9       60.81       39.99     26.57 o 
 -14  18   9       15.31       41.93     42.37 o 
 -13  18   9       46.72       60.70     29.33 o 
 -12  18   9       17.58       33.16     26.13 o 
 -11  18   9        0.05      -23.80     23.80 o 
 -10  18   9      152.86      180.49     27.66 o 
  -9  18   9      409.42      419.73     32.40 o 
  -8  18   9      228.66      239.60     20.69 o 
  -7  18   9     1403.38     1626.69     45.57 o 
  -6  18   9       29.70       13.37     25.70 o 
  -5  18   9      118.01      162.06     19.14 o 
  -4  18   9       31.06       44.00     14.23 o 
  -3  18   9      110.35      121.64     16.07 o 
  -2  18   9      242.75      255.04     17.99 o 
  -1  18   9       20.01        6.44     14.20 o 
   0  18   9      531.89      531.89     21.64 o 
   1  18   9        3.33       10.42     12.62 o 
   2  18   9       26.97       21.76     14.90 o 
   3  18   9       32.58        8.35     18.35 o 
   4  18   9      868.63      925.84     33.94 o 
   5  18   9      483.32      517.56     35.88 o 
   6  18   9       10.25        9.51     21.65 o 
   7  18   9       64.03       62.95     22.41 o 
   8  18   9        0.62       15.15     28.11 o 
   9  18   9        7.26       18.29     25.48 o 
 -13  19   9       48.21       21.00     28.42 o 
 -12  19   9       11.60       41.64     26.54 o 
 -11  19   9       58.30       67.12     26.82 o 
 -10  19   9        4.78       -1.32     25.06 o 
  -9  19   9      317.34      292.70     29.72 o 
  -8  19   9        0.58       24.49     22.37 o 
  -7  19   9       94.19       87.96     21.34 o 
  -6  19   9      649.79      668.14     39.72 o 
  -5  19   9      127.64      120.15     15.58 o 
  -4  19   9        6.52       19.58     14.43 o 
  -3  19   9        9.22        6.58     14.69 o 
  -2  19   9       47.95       66.02     15.60 o 
  -1  19   9      128.11      117.42     20.35 o 
   0  19   9       52.16       49.35     14.98 o 
   1  19   9     1144.01     1143.67     48.53 o 
   2  19   9     1724.51     1642.32     40.87 o 
   3  19   9      223.20      238.24     22.68 o 
   4  19   9        0.02        1.05     19.55 o 
   5  19   9        1.13        5.59     19.76 o 
   6  19   9        0.59      -20.62     20.62 o 
   7  19   9       14.46       18.66     23.67 o 
   8  19   9       10.41        0.09     24.84 o 
   9  19   9       19.38       28.35     26.95 o 
 -13  20   9      129.94      167.17     35.65 o 
 -12  20   9      145.52      151.54     30.21 o 
 -11  20   9      135.36      122.44     27.83 o 
 -10  20   9       33.60       57.01     25.19 o 
  -9  20   9       18.13        7.93     22.98 o 
  -8  20   9      179.58      172.00     24.04 o 
  -7  20   9       66.62       48.18     21.24 o 
  -6  20   9       18.91       -2.70     19.25 o 
  -5  20   9      367.29      354.85     19.17 o 
  -4  20   9      200.85      185.28     19.16 o 
  -3  20   9      619.77      596.62     24.22 o 
  -2  20   9     1158.72     1163.00     29.74 o 
  -1  20   9      224.29      246.65     26.18 o 
   0  20   9      158.27      174.19     20.79 o 
   1  20   9      922.72      831.71     39.05 o 
   2  20   9        2.74       26.75     23.25 o 
   3  20   9       48.13       44.60     24.97 o 
   4  20   9      758.38      777.26     31.63 o 
   5  20   9        0.51       14.77     20.44 o 
   6  20   9       23.19       11.98     21.60 o 
   7  20   9      148.25      133.45     26.66 o 
   8  20   9       13.35       19.09     27.30 o 
 -13  21   9      351.66      496.75     69.05 o 
 -12  21   9        6.53      214.56    118.06 o 
 -11  21   9       40.48       31.57     27.24 o 
 -10  21   9       54.67       31.15     41.98 o 
  -9  21   9      222.94      205.33     35.52 o 
  -8  21   9       75.45       82.81     23.35 o 
  -7  21   9      127.35      204.04     27.44 o 
  -6  21   9      174.08      179.04     20.09 o 
  -5  21   9       49.85       52.08     15.82 o 
  -4  21   9       82.64       75.54     18.24 o 
  -3  21   9      125.61      115.57     20.41 o 
  -2  21   9     2621.70     2529.60     73.62 o 
  -1  21   9       41.23       49.49     18.81 o 
   0  21   9     2283.85     2261.49     46.13 o 
   1  21   9      450.26      435.77     32.25 o 
   2  21   9      174.08      193.44     27.95 o 
   3  21   9      491.29      486.94     33.25 o 
   4  21   9       96.57       54.44     24.56 o 
   5  21   9       45.28       11.27     24.77 o 
   6  21   9       38.44        8.70     26.45 o 
   7  21   9       77.34       49.80     24.33 o 
   8  21   9      147.25      187.32     29.18 o 
 -12  22   9       59.82       89.37     32.11 o 
 -11  22   9       74.78       48.68     33.27 o 
 -10  22   9      269.82      291.36     31.82 o 
  -9  22   9       30.77       26.05     24.66 o 
  -8  22   9      144.80      198.28     26.07 o 
  -7  22   9      206.76      204.36     30.45 o 
  -6  22   9      220.81      258.07     31.83 o 
  -5  22   9      823.38      834.57     27.45 o 
  -4  22   9        6.60       -0.40     19.46 o 
  -3  22   9       10.21        4.78     19.36 o 
  -2  22   9       53.03       99.60     20.67 o 
  -1  22   9       75.34       88.04     20.15 o 
   0  22   9        3.95        2.18     21.89 o 
   1  22   9       11.38       33.15     23.93 o 
   2  22   9      338.35      302.05     30.56 o 
   3  22   9       24.84       39.53     24.89 o 
   4  22   9        9.27      -33.44     33.44 o 
   5  22   9       25.77      -16.80     23.79 o 
   6  22   9       30.63       18.45     27.95 o 
   7  22   9        3.61        7.36     29.02 o 
   8  22   9       32.72       16.87     32.20 o 
 -12  23   9       92.60      155.27     37.29 o 
 -11  23   9      121.82      164.10     31.03 o 
 -10  23   9       60.83       92.59     27.21 o 
  -9  23   9       48.87       51.06     26.91 o 
  -8  23   9        0.00       -2.86     25.33 o 
  -7  23   9      186.25      214.87     25.59 o 
  -6  23   9      415.25      433.62     28.48 o 
  -5  23   9        4.30       -4.57     19.04 o 
  -4  23   9     1474.16     1531.90     42.46 o 
  -3  23   9      654.55      632.11     30.96 o 
  -2  23   9      110.06      106.29     21.84 o 
  -1  23   9      263.39      214.47     23.25 o 
   0  23   9      186.26      168.17     27.76 o 
   1  23   9       15.73        0.55     23.06 o 
   2  23   9       79.10       53.18     25.07 o 
   3  23   9       73.58       54.61     26.07 o 
   4  23   9       13.63       37.46     26.06 o 
   5  23   9       23.75       19.36     25.44 o 
   6  23   9       16.01      -16.74     27.67 o 
   7  23   9        0.56      -27.20     28.74 o 
 -11  24   9      120.65      181.64     40.34 o 
 -10  24   9      422.24      490.25     48.62 o 
  -9  24   9      558.50      628.27     49.73 o 
  -8  24   9       34.93       19.18     23.27 o 
  -7  24   9       28.87        6.27     22.98 o 
  -6  24   9      431.09      418.23     28.54 o 
  -5  24   9        8.11       25.52     22.16 o 
  -4  24   9        3.23       13.10     22.29 o 
  -3  24   9        0.64       15.75     21.29 o 
  -2  24   9       64.81       94.22     21.94 o 
  -1  24   9      521.68      513.11     35.03 o 
   0  24   9       42.99       59.93     25.14 o 
   1  24   9      133.01       95.06     25.77 o 
   2  24   9      104.94       94.15     31.93 o 
   3  24   9        4.37        3.66     26.84 o 
   4  24   9       20.00       26.34     31.49 o 
   5  24   9        0.05       19.68     37.32 o 
   6  24   9       31.38        1.43     28.81 o 
   7  24   9       16.20      -29.50     29.50 o 
 -11  25   9      152.34      224.66     52.37 o 
 -10  25   9        4.16       -5.14     35.49 o 
  -9  25   9       92.25      153.59     40.10 o 
  -8  25   9      109.69      138.79     37.71 o 
  -7  25   9      115.67      164.20     52.29 o 
  -6  25   9        0.01       47.94     25.25 o 
  -5  25   9      117.35       89.73     23.45 o 
  -4  25   9        0.06      -10.46     20.78 o 
  -3  25   9      309.08      314.80     26.80 o 
  -2  25   9        0.00      -14.17     21.60 o 
  -1  25   9      124.58      108.64     23.76 o 
   0  25   9       44.28       86.31     25.34 o 
   1  25   9       38.92       48.78     32.56 o 
   2  25   9      140.41      168.68     29.81 o 
   3  25   9        4.38      -10.47     26.07 o 
   4  25   9       22.91       31.64     26.57 o 
   5  25   9       68.94       52.65     28.66 o 
   6  25   9      112.93      115.52     31.52 o 
 -10  26   9      135.30      144.31     35.83 o 
  -9  26   9        9.38       -6.74     29.89 o 
  -8  26   9        0.25       52.03     26.43 o 
  -7  26   9       26.11       37.45     23.82 o 
  -6  26   9      106.80      109.83     27.41 o 
  -5  26   9       42.88        8.92     22.50 o 
  -4  26   9       44.01       55.16     23.64 o 
  -3  26   9       10.45       -9.22     22.25 o 
  -2  26   9       61.37       43.91     22.70 o 
  -1  26   9      194.62      204.43     44.90 o 
   0  26   9       99.88       89.14     26.02 o 
   1  26   9      781.81      728.29     40.45 o 
   2  26   9       62.27       96.90     27.02 o 
   3  26   9        0.02       15.84     26.80 o 
   4  26   9      143.61      213.88     53.75 o 
   5  26   9       10.21       27.17     28.44 o 
   6  26   9       53.69       57.83     29.82 o 
 -10  27   9       21.04       50.76     32.47 o 
  -9  27   9       44.91       58.66     32.54 o 
  -8  27   9      447.27      453.96     33.15 o 
  -7  27   9       23.13       65.45     28.16 o 
  -6  27   9        0.03      -12.30     25.01 o 
  -5  27   9      102.05       87.61     29.05 o 
  -4  27   9        5.31        5.37     22.63 o 
  -3  27   9       50.33       25.95     23.31 o 
  -2  27   9       76.77       81.60     24.99 o 
  -1  27   9       27.41       50.22     27.36 o 
   0  27   9       81.82       90.90     27.04 o 
   1  27   9        2.86      -23.57     24.41 o 
   2  27   9        5.69      -11.81     26.05 o 
   3  27   9       11.49        2.45     27.77 o 
   4  27   9      331.87      401.00     64.94 o 
   5  27   9       20.89       27.26     31.00 o 
  -9  28   9       94.38      104.38     32.99 o 
  -8  28   9        3.31       34.29     31.09 o 
  -7  28   9      111.01      139.06     31.75 o 
  -6  28   9      114.61      122.29     29.60 o 
  -5  28   9        7.11       16.85     28.27 o 
  -4  28   9       54.39       52.85     24.80 o 
  -3  28   9        0.80       14.63     24.28 o 
  -2  28   9        6.50       -8.01     23.57 o 
  -1  28   9       18.27       41.08     27.52 o 
   0  28   9      149.76      152.98     28.66 o 
   1  28   9        0.57        5.31     26.41 o 
   2  28   9        4.95      -26.10     26.10 o 
   3  28   9       68.21       59.45     29.96 o 
   4  28   9       65.32       51.99     29.63 o 
  -8  29   9       34.29       42.02     32.39 o 
  -7  29   9       13.18        5.91     27.89 o 
  -6  29   9       16.50       10.27     28.18 o 
  -5  29   9       59.24       86.94     29.82 o 
  -4  29   9        9.12        0.71     24.52 o 
  -3  29   9       10.02       35.50     24.53 o 
  -2  29   9        3.26       12.53     29.98 o 
  -1  29   9        5.28        0.91     27.17 o 
   0  29   9      126.08      161.78     48.78 o 
   1  29   9        3.42      -21.67     26.94 o 
   2  29   9        0.22      -17.42     27.26 o 
   3  29   9        1.33      -21.50     28.12 o 
   4  29   9        4.55       17.34     38.69 o 
  -7  30   9        1.20       14.15     30.58 o 
  -6  30   9       64.77       90.93     30.10 o 
  -5  30   9      112.96      125.31     32.11 o 
  -4  30   9       10.78      -16.15     24.60 o 
  -3  30   9      259.65      303.84     36.63 o 
  -2  30   9       35.51       15.64     30.88 o 
  -1  30   9        4.05       10.78     29.61 o 
   0  30   9      105.72      106.77     35.19 o 
   1  30   9      159.36      108.36     33.05 o 
   2  30   9       40.01       19.34     29.13 o 
   3  30   9        0.03        4.47     38.65 o 
  -6  31   9       21.83       50.26     29.17 o 
  -5  31   9       51.60       34.39     43.15 o 
  -4  31   9       70.80       72.59     26.92 o 
  -3  31   9       88.98       81.24     27.36 o 
  -2  31   9        2.28       32.98     31.94 o 
  -1  31   9       58.72       73.81     31.52 o 
   0  31   9       34.71       41.02     31.99 o 
   1  31   9       48.79       46.24     30.17 o 
  -4  32   9      273.64      279.36     40.57 o 
  -3  32   9        0.06        7.63     31.08 o 
  -2  32   9      124.27      126.44     33.85 o 
  -1  32   9        0.39        9.41     32.69 o 
 -16   0  10      188.83      230.40     54.49 o 
 -15   0  10      239.74      243.83     55.24 o 
 -14   0  10       17.84       19.13     28.27 o 
 -13   0  10       57.29       69.42     25.43 o 
 -12   0  10     3207.08     3413.55    145.47 o 
 -11   0  10     1554.37     1502.92     65.89 o 
 -10   0  10      337.28      305.74     25.33 o 
  -9   0  10      408.45      421.75     25.88 o 
  -8   0  10       89.66       68.36     19.44 o 
  -7   0  10     1072.16     1049.61     58.38 o 
  -6   0  10      776.89      755.78     28.33 o 
  -5   0  10        4.19      -13.98     13.98 o 
  -4   0  10      162.12      172.93     16.23 o 
  -3   0  10      398.57      407.99     19.51 o 
  -2   0  10       56.22       26.58     17.49 o 
  -1   0  10     6187.19     6329.74    165.99 o 
   0   0  10      873.37      841.82     55.96 o 
   1   0  10      524.94      538.62     17.59 o 
   2   0  10      302.26      284.23     21.24 o 
   3   0  10      367.97      366.04     31.88 o 
   4   0  10     1394.06     1440.23     50.79 o 
   5   0  10       27.66       31.13     43.91 o 
   6   0  10      159.62      121.35     30.52 o 
   7   0  10      593.91      615.05     43.82 o 
   8   0  10      907.23      860.38     51.01 o 
   9   0  10       54.28       31.94     31.62 o 
  10   0  10       64.58       59.71     43.04 o 
  11   0  10        0.01        5.99     33.21 o 
 -16   1  10        6.70      -15.47     26.88 o 
 -15   1  10      255.93      399.84     84.33 o 
 -14   1  10      144.10      117.20     23.15 o 
 -13   1  10       32.69       22.68     17.09 o 
 -12   1  10      506.69      491.54     23.53 o 
 -11   1  10      449.55      474.60     21.24 o 
 -10   1  10      376.17      371.13     18.92 o 
  -9   1  10       19.04       45.63     13.56 o 
  -8   1  10       47.06       68.20     13.90 o 
  -7   1  10      879.24      870.07     21.60 o 
  -6   1  10       53.44       59.46     12.73 o 
  -5   1  10      427.54      450.18     13.63 o 
  -4   1  10       21.65       17.85     10.33 o 
  -3   1  10     2352.43     2468.68     23.77 o 
  -2   1  10       10.69       -2.94     25.62 o 
  -1   1  10       93.99       95.97     10.78 o 
   0   1  10       92.85       80.97      9.83 o 
   1   1  10      377.18      391.55     13.75 o 
   2   1  10      912.68      917.78     24.08 o 
   3   1  10        0.03        2.35     12.70 o 
   4   1  10       36.13       29.05     15.35 o 
   5   1  10      234.20      217.13     18.14 o 
   6   1  10        0.00      -11.29     18.62 o 
   7   1  10       77.44       69.45     21.92 o 
   8   1  10      124.84      132.08     23.74 o 
   9   1  10        3.43       14.13     22.52 o 
  10   1  10       23.31       16.85     22.98 o 
  11   1  10       19.47       46.04     25.21 o 
 -16   2  10       22.10       22.93     27.45 o 
 -15   2  10      103.80       90.30     34.21 o 
 -14   2  10      176.12      112.12     27.09 o 
 -13   2  10       27.88        8.29     18.09 o 
 -12   2  10      192.38      217.56     20.01 o 
 -11   2  10      239.53      215.34     17.65 o 
 -10   2  10      194.49      188.48     16.24 o 
  -9   2  10      108.48      120.80     14.59 o 
  -8   2  10        0.74       -5.50     12.50 o 
  -7   2  10      113.67      128.78     14.24 o 
  -6   2  10     1930.36     1968.54     29.83 o 
  -5   2  10      417.08      433.40     13.07 o 
  -4   2  10      237.71      258.61     12.05 o 
  -3   2  10      894.18      972.67     17.39 o 
  -2   2  10     2389.47     2481.10     47.59 o 
  -1   2  10     3458.98     4253.05    192.87 o 
   0   2  10      359.55      359.25     20.32 o 
   1   2  10      367.40      418.34     15.27 o 
   2   2  10       95.68       94.35     12.44 o 
   3   2  10      257.80      241.56     16.84 o 
   4   2  10       12.45      -13.41     13.41 o 
   5   2  10      359.68      350.68     24.24 o 
   6   2  10      849.58      899.07     35.45 o 
   7   2  10        4.19       -8.29     20.26 o 
   8   2  10       43.18       45.33     21.76 o 
   9   2  10       82.12       64.68     23.16 o 
  10   2  10      161.15      164.95     25.64 o 
  11   2  10        0.86       34.84     24.78 o 
 -16   3  10       25.16       30.32     27.89 o 
 -15   3  10        5.21       -3.78     25.05 o 
 -14   3  10        4.60      -14.44     21.98 o 
 -13   3  10       18.68       30.00     21.14 o 
 -12   3  10      991.72      957.87     28.60 o 
 -11   3  10        0.27       -5.97     14.37 o 
 -10   3  10      189.31      208.56     16.25 o 
  -9   3  10        1.64       -0.74     13.15 o 
  -8   3  10       40.66       23.56     12.88 o 
  -7   3  10      577.11      597.20     19.33 o 
  -6   3  10      100.06      116.25     13.24 o 
  -5   3  10       46.04       43.03      9.96 o 
  -4   3  10     1725.53     1700.27     20.82 o 
  -3   3  10     1313.06     1304.02     26.16 o 
  -2   3  10     1564.23     1528.03     34.07 o 
  -1   3  10      135.71       75.32     26.11 o 
   0   3  10      325.96      298.20     15.04 o 
   1   3  10      737.10      790.65     18.88 o 
   2   3  10        4.75       22.43     11.43 o 
   3   3  10        9.19       -3.82     11.45 o 
   4   3  10       30.76       29.83     17.99 o 
   5   3  10       19.99       12.55     17.59 o 
   6   3  10       14.69        2.62     19.02 o 
   7   3  10      643.96      691.86     32.29 o 
   8   3  10       88.57      119.84     23.00 o 
   9   3  10      152.36      180.29     24.60 o 
  10   3  10       33.24       52.43     22.67 o 
  11   3  10      108.53      139.77     27.21 o 
 -16   4  10        0.25       14.04     27.66 o 
 -15   4  10        0.50       -7.03     25.06 o 
 -14   4  10       28.23       50.17     21.70 o 
 -13   4  10       82.85       75.40     21.80 o 
 -12   4  10        1.67        8.51     18.34 o 
 -11   4  10      820.32      792.72     39.50 o 
 -10   4  10       66.45       51.28     14.13 o 
  -9   4  10       64.36       76.54     14.46 o 
  -8   4  10      338.85      309.19     16.83 o 
  -7   4  10     1831.37     1956.88     30.15 o 
  -6   4  10      406.08      426.23     16.73 o 
  -5   4  10       25.59       36.33      9.21 o 
  -4   4  10      130.20      143.47     10.30 o 
  -3   4  10      191.90      172.54     11.46 o 
  -2   4  10      445.87      436.44     14.85 o 
  -1   4  10      276.36      413.67     37.26 o 
   0   4  10      170.92      161.07     13.17 o 
   1   4  10        0.55        6.69     11.27 o 
   2   4  10      128.64      136.55     13.66 o 
   3   4  10      229.40      205.02     15.76 o 
   4   4  10      119.61      138.94     16.04 o 
   5   4  10       38.07       29.48     18.33 o 
   6   4  10       36.41       43.73     18.99 o 
   7   4  10     1673.20     1748.91     45.22 o 
   8   4  10      354.44      442.30     28.53 o 
   9   4  10        8.39        5.67     20.36 o 
  10   4  10        3.00        3.77     22.07 o 
  11   4  10      145.19      165.27     28.14 o 
 -16   5  10       63.21       65.02     27.90 o 
 -15   5  10      173.70      233.72     46.76 o 
 -14   5  10      130.19      145.24     24.02 o 
 -13   5  10      188.74      146.77     23.01 o 
 -12   5  10      131.24      134.87     20.10 o 
 -11   5  10      171.87      172.98     18.25 o 
 -10   5  10        4.99       -2.79     14.50 o 
  -9   5  10      293.81      292.61     17.36 o 
  -8   5  10      567.06      551.75     19.86 o 
  -7   5  10        4.52       31.70     12.74 o 
  -6   5  10      594.69      613.35     19.25 o 
  -5   5  10       36.42       34.09      9.40 o 
  -4   5  10        0.90        4.12      9.94 o 
  -3   5  10       40.44       42.47     10.52 o 
  -2   5  10      579.36      598.17     16.99 o 
  -1   5  10      500.77      646.22     52.61 o 
   0   5  10      654.85      697.46     18.29 o 
   1   5  10      374.93      374.20     15.37 o 
   2   5  10        0.50       -0.31     11.61 o 
   3   5  10        0.01        6.81     12.61 o 
   4   5  10       27.48       30.62     15.85 o 
   5   5  10        0.11        3.07     17.52 o 
   6   5  10        8.58      -15.26     18.32 o 
   7   5  10       10.35       34.71     20.23 o 
   8   5  10      818.85      877.32     36.13 o 
   9   5  10       35.84       21.85     22.02 o 
  10   5  10        0.03       -3.12     22.02 o 
  11   5  10       44.61       46.01     25.81 o 
 -16   6  10        0.02        1.17     26.06 o 
 -15   6  10        7.46       28.55     26.57 o 
 -14   6  10        2.23       -4.09     21.47 o 
 -13   6  10      226.00      205.12     24.73 o 
 -12   6  10       19.60        9.64     19.97 o 
 -11   6  10       18.46      -15.20     15.20 o 
 -10   6  10        0.70       -9.09     15.37 o 
  -9   6  10        1.14        3.42     17.54 o 
  -8   6  10      313.85      317.07     18.84 o 
  -7   6  10      844.71      781.60     24.17 o 
  -6   6  10       12.23        4.87     11.09 o 
  -5   6  10      878.42      955.20     19.46 o 
  -4   6  10       64.60       56.15     12.13 o 
  -3   6  10       33.20       29.38     10.80 o 
  -2   6  10        3.75        4.27     10.96 o
[truncated: 238,552 more chars]
